# Supplementary material for: BEAST 2: A Software Platform for Bayesian Evolutionary Analysis
Source: PLoS Comput Biol. 2014 Apr 10;10(4):e1003537. doi: 10.1371/journal.pcbi.1003537 (PMC3985171; doi:10.1371/journal.pcbi.1003537)
Supplement: Code S1 — BEAST 2.1.0 source code as compressed archive. (TGZ) [file pcbi.1003537.s001.gz]

Archive with 345 entries (313 files):
- src
- src/META-INF
- src/META-INF/MANIFEST.MF
- src/beast
- src/beast/evolution
- src/beast/evolution/likelihood
- src/beast/evolution/likelihood/TreeLikelihood.java
- src/beast/evolution/likelihood/BeerLikelihoodCore4.java
- src/beast/evolution/likelihood/LikelihoodCore.java
- src/beast/evolution/likelihood/BeagleTreeLikelihood.java
- src/beast/evolution/likelihood/BeerLikelihoodCore.java
- src/beast/evolution/likelihood/GenericTreeLikelihood.java
- src/beast/evolution/substitutionmodel
- src/beast/evolution/substitutionmodel/Blosum62.java
- src/beast/evolution/substitutionmodel/GTR.java
- src/beast/evolution/substitutionmodel/Dayhoff.java
- src/beast/evolution/substitutionmodel/Frequencies.java
- src/beast/evolution/substitutionmodel/TN93.java
- src/beast/evolution/substitutionmodel/GeneralSubstitutionModel.java
- src/beast/evolution/substitutionmodel/HKY.java
- src/beast/evolution/substitutionmodel/MTREV.java
- src/beast/evolution/substitutionmodel/WAG.java
- src/beast/evolution/substitutionmodel/MutationDeathModel.java
- src/beast/evolution/substitutionmodel/CPREV.java
- src/beast/evolution/substitutionmodel/DefaultEigenSystem.java
- src/beast/evolution/substitutionmodel/EigenDecomposition.java
- src/beast/evolution/substitutionmodel/BinaryCovarion.java
- src/beast/evolution/substitutionmodel/JTT.java
- src/beast/evolution/substitutionmodel/EmpiricalSubstitutionModel.java
- src/beast/evolution/substitutionmodel/JukesCantor.java
- src/beast/evolution/substitutionmodel/EigenSystem.java
- src/beast/evolution/substitutionmodel/SubstitutionModel.java
- src/beast/evolution/alignment
- src/beast/evolution/alignment/Sequence.java
- src/beast/evolution/alignment/FilteredAlignment.java
- src/beast/evolution/alignment/Alignment.java
- src/beast/evolution/alignment/Taxon.java
- src/beast/evolution/alignment/TaxonSet.java
- src/beast/evolution/alignment/AscertainedAlignment.java
- src/beast/evolution/alignment/distance
- src/beast/evolution/alignment/distance/JukesCantorDistance.java
- src/beast/evolution/alignment/distance/HammingDistance.java
- src/beast/evolution/alignment/distance/Distance.java
- src/beast/evolution/alignment/distance/SMMDistance.java
- src/beast/evolution/alignment/distance/F84Distance.java
- src/beast/evolution/speciation
- src/beast/evolution/speciation/CalibratedYuleModel.java
- src/beast/evolution/speciation/CalibrationLineagesIterator.java
- src/beast/evolution/speciation/CalibrationPoint.java
- src/beast/evolution/speciation/GeneTreeForSpeciesTreeDistribution.java
- src/beast/evolution/speciation/SpeciesTreePrior.java
- src/beast/evolution/speciation/YuleModel.java
- src/beast/evolution/speciation/BirthDeathGernhard08Model.java
- src/beast/evolution/speciation/RandomGeneTree.java
- src/beast/evolution/speciation/TreeTopFinder.java
- src/beast/evolution/speciation/CalibratedYuleInitialTree.java
- src/beast/evolution/speciation/StarBeastStartState.java
- src/beast/evolution/speciation/SpeciesTreeLogger.java
- src/beast/evolution/speciation/SpeciesTreeDistribution.java
- src/beast/evolution/branchratemodel
- src/beast/evolution/branchratemodel/BranchRateModel.java
- src/beast/evolution/branchratemodel/StrictClockModel.java
- src/beast/evolution/branchratemodel/UCRelaxedClockModel.java
- src/beast/evolution/branchratemodel/RandomLocalClockModel.java
- src/beast/evolution/branchratemodel/RateStatistic.java
- src/beast/evolution/tree
- src/beast/evolution/tree/RandomTree.java
- src/beast/evolution/tree/TreeInterface.java
- src/beast/evolution/tree/TraitSet.java
- src/beast/evolution/tree/TreeWithMetaDataLogger.java
- src/beast/evolution/tree/TreeDistribution.java
- src/beast/evolution/tree/Tree.java
- src/beast/evolution/tree/TreeUtils.java
- src/beast/evolution/tree/TreeHeightLogger.java
- src/beast/evolution/tree/Node.java
- src/beast/evolution/tree/coalescent
- src/beast/evolution/tree/coalescent/IntervalType.java
- src/beast/evolution/tree/coalescent/IntervalList.java
- src/beast/evolution/tree/coalescent/BayesianSkyline.java
- src/beast/evolution/tree/coalescent/SampleOffValues.java
- src/beast/evolution/tree/coalescent/TreeIntervals.java
- src/beast/evolution/tree/coalescent/ExponentialGrowth.java
- src/beast/evolution/tree/coalescent/PopulationFunction.java
- src/beast/evolution/tree/coalescent/ScaledPopulationFunction.java
- src/beast/evolution/tree/coalescent/Coalescent.java
- src/beast/evolution/tree/coalescent/ConstantPopulation.java
- src/beast/evolution/tree/coalescent/CompoundPopulationFunction.java
- src/beast/evolution/sitemodel
- src/beast/evolution/sitemodel/SiteModelInterface.java
- src/beast/evolution/sitemodel/SiteModel.java
- src/beast/evolution/datatype
- src/beast/evolution/datatype/UserDataType.java
- src/beast/evolution/datatype/TwoStateCovarion.java
- src/beast/evolution/datatype/DataType.java
- src/beast/evolution/datatype/Nucleotide.java
- src/beast/evolution/datatype/Aminoacid.java
- src/beast/evolution/datatype/IntegerData.java
- src/beast/evolution/datatype/Binary.java
- src/beast/evolution/operators
- src/beast/evolution/operators/UniformOperator.java
- src/beast/evolution/operators/JointOperator.java
- src/beast/evolution/operators/UpDownOperator.java
- src/beast/evolution/operators/TipDatesRandomWalker.java
- src/beast/evolution/operators/WilsonBalding.java
- src/beast/evolution/operators/SubtreeSlide.java
- src/beast/evolution/operators/IntRandomWalkOperator.java
- src/beast/evolution/operators/SliceOperator.java
- src/beast/evolution/operators/TipDatesScaler.java
- src/beast/evolution/operators/SwapOperator.java
- src/beast/evolution/operators/DeltaExchangeOperator.java
- src/beast/evolution/operators/IntUniformOperator.java
- src/beast/evolution/operators/Uniform.java
- src/beast/evolution/operators/BitFlipOperator.java
- src/beast/evolution/operators/RealRandomWalkOperator.java
- src/beast/evolution/operators/ScaleOperator.java
- src/beast/evolution/operators/CompoundParameterHelper.java
- src/beast/evolution/operators/NodeReheight.java
- src/beast/evolution/operators/Exchange.java
- src/beast/evolution/operators/TreeOperator.java
- src/beast/app
- src/beast/app/beauti
- src/beast/app/beauti/cancel.png
- src/beast/app/beauti/unlink.png
- src/beast/app/beauti/MRCAPriorInputEditor.java
- src/beast/app/beauti/SpeciesTreePriorInputEditor.java
- src/beast/app/beauti/PriorListInputEditor.java
- src/beast/app/beauti/FrequenciesInputEditor.java
- src/beast/app/beauti/BeautiConnector.java
- src/beast/app/beauti/AlignmentListInputEditor.java
- src/beast/app/beauti/Beauti.java
- src/beast/app/beauti/ParametricDistributionInputEditor.java
- src/beast/app/beauti/PriorInputEditor.java
- src/beast/app/beauti/1.png
- src/beast/app/beauti/7.png
- src/beast/app/beauti/SiteModelInputEditor.java
- src/beast/app/beauti/0.png
- src/beast/app/beauti/link.png
- src/beast/app/beauti/ClockModelListInputEditor.java
- src/beast/app/beauti/TreeDistributionInputEditor.java
- src/beast/app/beauti/TipDatesInputEditor.java
- src/beast/app/beauti/3.png
- src/beast/app/beauti/BeautiPanelConfig.java
- src/beast/app/beauti/finish.png
- src/beast/app/beauti/BeautiDoc.java
- src/beast/app/beauti/GuessPatternDialog.java
- src/beast/app/beauti/BeautiDocListener.java
- src/beast/app/beauti/LoggerListInputEditor.java
- src/beast/app/beauti/6.png
- src/beast/app/beauti/TaxonSetDialog.java
- src/beast/app/beauti/BeautiPanel.java
- src/beast/app/beauti/StateNodeListInputEditor.java
- src/beast/app/beauti/10.png
- src/beast/app/beauti/GeneTreeForSpeciesTreeDistributionInputEditor.java
- src/beast/app/beauti/BeautiConfig.java
- src/beast/app/beauti/5.png
- src/beast/app/beauti/OperatorListInputEditor.java
- src/beast/app/beauti/BeautiAlignmentProvider.java
- src/beast/app/beauti/PartitionContext.java
- src/beast/app/beauti/2.png
- src/beast/app/beauti/8.png
- src/beast/app/beauti/AlignmentViewer.java
- src/beast/app/beauti/4.png
- src/beast/app/beauti/JAddOnDialog.java
- src/beast/app/beauti/11.png
- src/beast/app/beauti/12.png
- src/beast/app/beauti/BeautiSubTemplate.java
- src/beast/app/beauti/13.png
- src/beast/app/beauti/TaxonSetInputEditor.java
- src/beast/app/beauti/9.png
- src/beast/app/seqgen
- src/beast/app/seqgen/SimulatedAlignment.java
- src/beast/app/seqgen/SequenceSimulator.java
- src/beast/app/tools
- src/beast/app/tools/LogCombiner.java
- src/beast/app/tools/EBSPAnalyser.java
- src/beast/app/tools/TableEditorStopper.java
- src/beast/app/tools/images
- src/beast/app/tools/images/EBSPAnalyser.png
- src/beast/app/tools/images/logcombiner.png
- src/beast/app/tools/LogCombinerDialog.java
- src/beast/app/tools/AddOnAppLauncher.java
- src/beast/app/ModelBuilder.java
- src/beast/app/util
- src/beast/app/util/WholeNumberField.java
- src/beast/app/util/FileDrop.java
- src/beast/app/util/Arguments.java
- src/beast/app/util/Utils.java
- src/beast/app/util/ErrorLogHandler.java
- src/beast/app/util/MessageLogHandler.java
- src/beast/app/util/Version.java
- src/beast/app/beastapp
- src/beast/app/beastapp/WholeNumberField.java
- src/beast/app/beastapp/images
- src/beast/app/beastapp/images/beast.png
- src/beast/app/beastapp/BeastDialog.java
- src/beast/app/beastapp/BeastMain.java
- src/beast/app/beastapp/BeastVersion.java
- src/beast/app/DocMaker.java
- src/beast/app/BeastMCMC.java
- src/beast/app/draw
- src/beast/app/draw/TrackPoint.java
- src/beast/app/draw/BEASTObjectSet.java
- src/beast/app/draw/SmallButton.java
- src/beast/app/draw/EnumInputEditor.java
- src/beast/app/draw/BooleanInputEditor.java
- src/beast/app/draw/SmallLabel.java
- src/beast/app/draw/InputEditorFactory.java
- src/beast/app/draw/ModelBuilder.java
- src/beast/app/draw/Document.java
- src/beast/app/draw/InputEditor.java
- src/beast/app/draw/ExtensionFileFilter.java
- src/beast/app/draw/BEASTObjectDialog.java
- src/beast/app/draw/Shape.java
- src/beast/app/draw/HelpBrowser.java
- src/beast/app/draw/BEASTObjectShape.java
- src/beast/app/draw/InputShape.java
- src/beast/app/draw/IntegerInputEditor.java
- src/beast/app/draw/Arrow.java
- src/beast/app/draw/BEASTObjectInputEditor.java
- src/beast/app/draw/ListInputEditor.java
- src/beast/app/draw/SmallButtonOld.java
- src/beast/app/draw/Selection.java
- src/beast/app/draw/StringInputEditor.java
- src/beast/app/draw/MyAction.java
- src/beast/app/draw/ParameterInputEditor.java
- src/beast/app/draw/icons
- src/beast/app/draw/icons/del.png
- src/beast/app/draw/icons/rrect.png
- src/beast/app/draw/icons/tcolor.png
- src/beast/app/draw/icons/save.png
- src/beast/app/draw/icons/line.png
- src/beast/app/draw/icons/constant.png
- src/beast/app/draw/icons/copy.png
- src/beast/app/draw/icons/spacehorizontal.png
- src/beast/app/draw/icons/right.png
- src/beast/app/draw/icons/down.png
- src/beast/app/draw/icons/color.png
- src/beast/app/draw/icons/edit.png
- src/beast/app/draw/icons/smaller.png
- src/beast/app/draw/icons/rect.png
- src/beast/app/draw/icons/alignright.png
- src/beast/app/draw/icons/beauti.png
- src/beast/app/draw/icons/add.png
- src/beast/app/draw/icons/cut.png
- src/beast/app/draw/icons/left.png
- src/beast/app/draw/icons/alignleft.png
- src/beast/app/draw/icons/arrow.png
- src/beast/app/draw/icons/aligntop.png
- src/beast/app/draw/icons/undo.png
- src/beast/app/draw/icons/bold.png
- src/beast/app/draw/icons/centerhorizontal.png
- src/beast/app/draw/icons/bigger.png
- src/beast/app/draw/icons/GenerationD.png
- src/beast/app/draw/icons/open.png
- src/beast/app/draw/icons/new.png
- src/beast/app/draw/icons/spacevertical.png
- src/beast/app/draw/icons/center.png
- src/beast/app/draw/icons/print.png
- src/beast/app/draw/icons/function.png
- src/beast/app/draw/icons/italic.png
- src/beast/app/draw/icons/ellipse.png
- src/beast/app/draw/icons/font.png
- src/beast/app/draw/icons/poly.png
- src/beast/app/draw/icons/centervertical.png
- src/beast/app/draw/icons/alignbottom.png
- src/beast/app/draw/icons/redo.png
- src/beast/app/draw/icons/select.png
- src/beast/app/draw/icons/beast.png
- src/beast/app/draw/icons/help.png
- src/beast/app/draw/icons/paste.png
- src/beast/app/draw/BEASTObjectPanel.java
- src/beast/app/draw/DoubleInputEditor.java
- src/beast/app/BEASTVersion.java
- src/beast/util
- src/beast/util/JSONParserException.java
- src/beast/util/HeapSort.java
- src/beast/util/LogAnalyser.java
- src/beast/util/MersenneTwisterFast.java
- src/beast/util/XMLParserException.java
- src/beast/util/TreeParser.java
- src/beast/util/ClusterTree.java
- src/beast/util/JSONProducer.java
- src/beast/util/NexusParserListener.java
- src/beast/util/JSONParser.java
- src/beast/util/XMLProducer.java
- src/beast/util/NexusParser.java
- src/beast/util/XMLParser.java
- src/beast/util/AddOnManager.java
- src/beast/util/Randomizer.java
- src/beast/math
- src/beast/math/MachineAccuracy.java
- src/beast/math/distributions
- src/beast/math/distributions/MarkovChainDistribution.java
- src/beast/math/distributions/Gamma.java
- src/beast/math/distributions/ChiSquare.java
- src/beast/math/distributions/MRCAPrior.java
- src/beast/math/distributions/Exponential.java
- src/beast/math/distributions/Beta.java
- src/beast/math/distributions/OneOnX.java
- src/beast/math/distributions/Uniform.java
[truncated: 45 more entries]
