# Supplementary material for: BEAST 2: A Software Platform for Bayesian Evolutionary Analysis
Source: PLoS Comput Biol. 2014 Apr 10;10(4):e1003537. doi: 10.1371/journal.pcbi.1003537 (PMC3985171; doi:10.1371/journal.pcbi.1003537)
Supplement: Code S1 — BEAST 2.1.0 source code as compressed archive. (TGZ) [file pcbi.1003537.s001.gz › src/META-INF/MANIFEST.MF]

Manifest-Version: 1.0
Ant-Version: Apache Ant 1.8.2
Created-By: 1.6.0_27-b27 (Sun Microsystems Inc.)
