# Supplementary material for: BEAST 2: A Software Platform for Bayesian Evolutionary Analysis
Source: PLoS Comput Biol. 2014 Apr 10;10(4):e1003537. doi: 10.1371/journal.pcbi.1003537 (PMC3985171; doi:10.1371/journal.pcbi.1003537)
Supplement: Code S1 — BEAST 2.1.0 source code as compressed archive. (TGZ) [file pcbi.1003537.s001.gz › src/beast/evolution/likelihood/LikelihoodCore.java]

/*
* File LikelihoodCore.java
*
* Copyright (C) 2010 Remco Bouckaert remco@cs.auckland.ac.nz
*
* This file is part of BEAST2.
* See the NOTICE file distributed with this work for additional
* information regarding copyright ownership and licensing.
*
* BEAST is free software; you can redistribute it and/or modify
* it under the terms of the GNU Lesser General Public License as
* published by the Free Software Foundation; either version 2
* of the License, or (at your option) any later version.
*
*  BEAST is distributed in the hope that it will be useful,
*  but WITHOUT ANY WARRANTY; without even the implied warranty of
*  MERCHANTABILITY or FITNESS FOR A PARTICULAR PURPOSE.  See the
*  GNU Lesser General Public License for more details.
*
* You should have received a copy of the GNU Lesser General Public
* License along with BEAST; if not, write to the
* Free Software Foundation, Inc., 51 Franklin St, Fifth Floor,
* Boston, MA  02110-1301  USA
*/
package beast.evolution.likelihood;

/**
 * The likelihood core is the class that performs the calculations
 * in the peeling algorithm (see Felsenstein, Joseph (1981).
 * Evolutionary trees from DNA sequences: a maximum likelihood approach.
 * J Mol Evol 17 (6): 368-376.). It does this by calculating the partial
 * results for all sites, node by node. The order in which the nodes
 * are visited is controlled by the TreeLikelihood. T
 * <p/>
 * In order to reuse computations of previous likelihood calculations,
 * a current state, and a stored state are maintained. Again, the TreeLikelihood
 * controls when to update from current to stored and vice versa. So, in
 * LikelihoodCore implementations, duplicates need to be kept for all partials.
 * Also, a set of indices to indicate which of the data is stored state and which
 * is current state is commonly the most efficient way to sort out which is which.
 */

abstract public class LikelihoodCore {

    /**
     * reserve memory for partials, indices and other
     * data structures required by the core *
     */
    abstract public void initialize(int nNodeCount, int nPatternCount, int nMatrixCount, boolean bIntegrateCategories, boolean bUseAmbiguities);

    /**
     * clean up after last likelihood calculation, if at all required *
     */
    abstract public void finalize() throws java.lang.Throwable;

    /**
     * reserve memory for partials for node with number iNode *
     */
    abstract public void createNodePartials(int iNode);


    /**
     * indicate that the partials for node
     * iNode is about the be changed, that is, that the stored
     * state for node iNode cannot be reused *
     */
    abstract public void setNodePartialsForUpdate(int iNode);

    /**
     * assign values of partials for node with number iNode *
     */
    abstract public void setNodePartials(int iNode, double[] fPartials);

    abstract public void getNodePartials(int iNode, double[] fPartials);
    //abstract public void setCurrentNodePartials(int iNode, double[] fPartials);

    /** reserve memory for states for node with number iNode **/
    //abstract public void createNodeStates(int iNode);

    /**
     * assign values of states for node with number iNode *
     */
    abstract public void setNodeStates(int iNode, int[] iStates);

    abstract public void getNodeStates(int iNode, int[] iStates);

    /**
     * indicate that the probability transition matrix for node
     * iNode is about the be changed, that is, that the stored
     * state for node iNode cannot be reused *
     */
    abstract public void setNodeMatrixForUpdate(int iNode);

    /**
     * assign values of states for probability transition matrix for node with number iNode *
     */
    abstract public void setNodeMatrix(int iNode, int iMatrixIndex, double[] fMatrix);

    abstract public void getNodeMatrix(int iNode, int iMatrixIndex, double[] fMatrix);
    /** assign values of states for probability transition matrices 
     * padded with 1s for dealing with unknown characters for node with number iNode **/
//	abstract public void setPaddedNodeMatrices(int iNode, double[] fMatrix);


    /**
     * indicate that the topology of the tree chanced so the cache
     * data structures cannot be reused *
     */
    public void setNodeStatesForUpdate(int iNode) {
    }

    ;


    /**
     * flag to indicate whether scaling should be used in the
     * likelihood calculation. Scaling can help in dealing with
     * numeric issues (underflow).
     */
    boolean m_bUseScaling = false;

    abstract public void setUseScaling(double fScale);

    public boolean getUseScaling() {
        return m_bUseScaling;
    }

    /**
     * return the cumulative scaling effect. Should be zero if no scaling is used *
     */
    abstract public double getLogScalingFactor(int iPattern);

    /**
     * Calculate partials for node iNode3, with children iNode1 and iNode2.
     * NB Depending on whether the child nodes contain states or partials, the
     * calculation differs-*
     */
    abstract public void calculatePartials(int iNode1, int iNode2, int iNode3);
    //abstract public void calculatePartials(int iNode1, int iNode2, int iNode3, int[] iMatrixMap);

    /**
     * integrate partials over categories (if any). *
     */
    abstract public void integratePartials(int iNode, double[] fProportions, double[] fOutPartials);

    /**
     * calculate log likelihoods at the root of the tree,
     * using fFrequencies as root node distribution.
     * fOutLogLikelihoods contains the resulting probabilities for each of
     * the patterns *
     */
    abstract public void calculateLogLikelihoods(double[] fPartials, double[] fFrequencies, double[] fOutLogLikelihoods);


    public void processStack() {
    }

    abstract protected void calculateIntegratePartials(double[] fInPartials, double[] fProportions, double[] fOutPartials);
//    abstract public void calcRootPsuedoRootPartials(double[] fFrequencies, int iNode, double [] fPseudoPartials);
//    abstract public void calcNodePsuedoRootPartials(double[] fInPseudoPartials, int iNode, double [] fOutPseudoPartials);
//    abstract public void calcPsuedoRootPartials(double [] fParentPseudoPartials, int iNode, double [] fPseudoPartials);
//    abstract void integratePartialsP(double [] fInPartials, double [] fProportions, double [] m_fRootPartials);
//    abstract void calculateLogLikelihoodsP(double[] fPartials,double[] fOutLogLikelihoods);

    /**
     * store current state *
     */
    abstract public void store();

    /**
     * reset current state to stored state, only used when switching from non-scaled to scaled or vice versa *
     */
    abstract public void unstore();

    /**
     * restore state *
     */
    abstract public void restore();
//    /** do internal diagnosics, and suggest an alternative core if appropriate **/ 
//    abstract LikelihoodCore feelsGood();
}
