# Supplementary material for: BEAST 2: A Software Platform for Bayesian Evolutionary Analysis
Source: PLoS Comput Biol. 2014 Apr 10;10(4):e1003537. doi: 10.1371/journal.pcbi.1003537 (PMC3985171; doi:10.1371/journal.pcbi.1003537)
Supplement: Code S1 — BEAST 2.1.0 source code as compressed archive. (TGZ) [file pcbi.1003537.s001.gz › src/beast/evolution/likelihood/GenericTreeLikelihood.java]

package beast.evolution.likelihood;


import java.util.List;
import java.util.Random;

import beast.core.Description;
import beast.core.Distribution;
import beast.core.Input;
import beast.core.State;
import beast.core.Input.Validate;
import beast.evolution.alignment.Alignment;
import beast.evolution.branchratemodel.BranchRateModel;
import beast.evolution.sitemodel.SiteModelInterface;
import beast.evolution.tree.TreeInterface;


@Description("Generic tree likelihood for an alignment given a generic SiteModel, " +
		"a beast tree and a branch rate model")
// Use this as base class to define any non-standard TreeLikelihood.
// Override Distribution.calculatLogP() to make this class functional.
//
// TODO: This could contain a generic traverse() method that takes dirty trees in account.
//
public class GenericTreeLikelihood extends Distribution {
    
    public Input<Alignment> dataInput = new Input<Alignment>("data", "sequence data for the beast.tree", Validate.REQUIRED);

    public Input<TreeInterface> treeInput = new Input<TreeInterface>("tree", "phylogenetic beast.tree with sequence data in the leafs", Validate.REQUIRED);

    public Input<SiteModelInterface> siteModelInput = new Input<SiteModelInterface>("siteModel", "site model for leafs in the beast.tree", Validate.REQUIRED);
    
    public Input<BranchRateModel.Base> branchRateModelInput = new Input<BranchRateModel.Base>("branchRateModel",
            "A model describing the rates on the branches of the beast.tree.");

    
    
	@Override
	public List<String> getArguments() {return null;}

	@Override
	public List<String> getConditions() {return null;}

	@Override
	public void sample(State state, Random random) {}

}
