# Supplementary material for: BEAST 2: A Software Platform for Bayesian Evolutionary Analysis
Source: PLoS Comput Biol. 2014 Apr 10;10(4):e1003537. doi: 10.1371/journal.pcbi.1003537 (PMC3985171; doi:10.1371/journal.pcbi.1003537)
Supplement: Code S1 — BEAST 2.1.0 source code as compressed archive. (TGZ) [file pcbi.1003537.s001.gz › src/beast/evolution/substitutionmodel/Blosum62.java]

package beast.evolution.substitutionmodel;

import beast.core.Description;
import beast.evolution.datatype.Aminoacid;
import beast.evolution.datatype.DataType;

@Description("BLOSUM62 model of amino acid evolution " +
        "Henikoff, S., and J. G. Henikoff. 1992. PNAS USA 89:10915-10919.")
public class Blosum62 extends EmpiricalSubstitutionModel {


    @Override
    double[][] getEmpiricalRates() {
        double[][] rate = new double[20][20];

        // Q matrix from Beast 1
        rate[0][1] = 7.3579038969751e-01;
        rate[0][2] = 4.8539105546575e-01;
        rate[0][3] = 5.4316182089867e-01;
        rate[0][4] = 1.4599953104700e+00;
        rate[0][5] = 1.1997057046020e+00;
        rate[0][6] = 1.1709490427999e+00;
        rate[0][7] = 1.9558835749595e+00;
        rate[0][8] = 7.1624144499779e-01;
        rate[0][9] = 6.0589900368677e-01;
        rate[0][10] = 8.0001653051838e-01;
        rate[0][11] = 1.2952012667833e+00;
        rate[0][12] = 1.2537582666635e+00;
        rate[0][13] = 4.9296467974759e-01;
        rate[0][14] = 1.1732759009239e+00;
        rate[0][15] = 4.3250926870566e+00;
        rate[0][16] = 1.7291780194850e+00;
        rate[0][17] = 4.6583936772479e-01;
        rate[0][18] = 7.1820669758623e-01;
        rate[0][19] = 2.1877745220045e+00;

        rate[1][2] = 1.2974467051337e+00;
        rate[1][3] = 5.0096440855513e-01;
        rate[1][4] = 2.2782657420895e-01;
        rate[1][5] = 3.0208336100636e+00;
        rate[1][6] = 1.3605741904203e+00;
        rate[1][7] = 4.1876330851753e-01;
        rate[1][8] = 1.4561411663360e+00;
        rate[1][9] = 2.3203644514174e-01;
        rate[1][10] = 6.2271166969249e-01;
        rate[1][11] = 5.4111151414889e+00;
        rate[1][12] = 9.8369298745695e-01;
        rate[1][13] = 3.7164469320875e-01;
        rate[1][14] = 4.4813366171831e-01;
        rate[1][15] = 1.1227831042096e+00;
        rate[1][16] = 9.1466595456337e-01;
        rate[1][17] = 4.2638231012175e-01;
        rate[1][18] = 7.2051744121611e-01;
        rate[1][19] = 4.3838834377202e-01;

        rate[2][3] = 3.1801000482161e+00;
        rate[2][4] = 3.9735894989702e-01;
        rate[2][5] = 1.8392161469920e+00;
        rate[2][6] = 1.2404885086396e+00;
        rate[2][7] = 1.3558723444845e+00;
        rate[2][8] = 2.4145014342081e+00;
        rate[2][9] = 2.8301732627800e-01;
        rate[2][10] = 2.1188815961519e-01;
        rate[2][11] = 1.5931370434574e+00;
        rate[2][12] = 6.4844127878707e-01;
        rate[2][13] = 3.5486124922252e-01;
        rate[2][14] = 4.9488704370192e-01;
        rate[2][15] = 2.9041016564560e+00;
        rate[2][16] = 1.8981736345332e+00;
        rate[2][17] = 1.9148204624678e-01;
        rate[2][18] = 5.3822251903674e-01;
        rate[2][19] = 3.1285879799342e-01;

        rate[3][4] = 2.4083661480204e-01;
        rate[3][5] = 1.1909457033960e+00;
        rate[3][6] = 3.7616252083685e+00;
        rate[3][7] = 7.9847324896839e-01;
        rate[3][8] = 7.7814266402188e-01;
        rate[3][9] = 4.1855573246161e-01;
        rate[3][10] = 2.1813157759360e-01;
        rate[3][11] = 1.0324479249521e+00;
        rate[3][12] = 2.2262189795786e-01;
        rate[3][13] = 2.8173069420651e-01;
        rate[3][14] = 7.3062827299842e-01;
        rate[3][15] = 1.5827541420653e+00;
        rate[3][16] = 9.3418750943056e-01;
        rate[3][17] = 1.4534504627853e-01;
        rate[3][18] = 2.6142220896504e-01;
        rate[3][19] = 2.5812928941763e-01;

        rate[4][5] = 3.2980150463028e-01;
        rate[4][6] = 1.4074889181440e-01;
        rate[4][7] = 4.1820319228376e-01;
        rate[4][8] = 3.5405810983129e-01;
        rate[4][9] = 7.7489402279418e-01;
        rate[4][10] = 8.3184264014158e-01;
        rate[4][11] = 2.8507880090648e-01;
        rate[4][12] = 7.6768882347954e-01;
        rate[4][13] = 4.4133747118660e-01;
        rate[4][14] = 3.5600849876863e-01;
        rate[4][15] = 1.1971884150942e+00;
        rate[4][16] = 1.1198313585160e+00;
        rate[4][17] = 5.2766441887169e-01;
        rate[4][18] = 4.7023773369610e-01;
        rate[4][19] = 1.1163524786062e+00;

        rate[5][6] = 5.5289191779282e+00;
        rate[5][7] = 6.0984630538281e-01;
        rate[5][8] = 2.4353411311401e+00;
        rate[5][9] = 2.3620245120365e-01;
        rate[5][10] = 5.8073709318144e-01;
        rate[5][11] = 3.9452776745146e+00;
        rate[5][12] = 2.4948960771127e+00;
        rate[5][13] = 1.4435695975031e-01;
        rate[5][14] = 8.5857057567418e-01;
        rate[5][15] = 1.9348709245965e+00;
        rate[5][16] = 1.2774802945956e+00;
        rate[5][17] = 7.5865380864172e-01;
        rate[5][18] = 9.5898974285014e-01;
        rate[5][19] = 5.3078579012486e-01;

        rate[6][7] = 4.2357999217628e-01;
        rate[6][8] = 1.6268910569817e+00;
        rate[6][9] = 1.8684804693170e-01;
        rate[6][10] = 3.7262517508685e-01;
        rate[6][11] = 2.8024271516787e+00;
        rate[6][12] = 5.5541539747043e-01;
        rate[6][13] = 2.9140908416530e-01;
        rate[6][14] = 9.2656393484598e-01;
        rate[6][15] = 1.7698932389373e+00;
        rate[6][16] = 1.0710972360073e+00;
        rate[6][17] = 4.0763564893830e-01;
        rate[6][18] = 5.9671930034577e-01;
        rate[6][19] = 5.2425384633796e-01;

        rate[7][8] = 5.3985912495418e-01;
        rate[7][9] = 1.8929629237636e-01;
        rate[7][10] = 2.1772115923623e-01;
        rate[7][11] = 7.5204244030271e-01;
        rate[7][12] = 4.5943617357855e-01;
        rate[7][13] = 3.6816646445253e-01;
        rate[7][14] = 5.0408659952683e-01;
        rate[7][15] = 1.5093262532236e+00;
        rate[7][16] = 6.4143601140497e-01;
        rate[7][17] = 5.0835892463812e-01;
        rate[7][18] = 3.0805573703500e-01;
        rate[7][19] = 2.5334079019018e-01;

        rate[8][9] = 2.5271844788492e-01;
        rate[8][10] = 3.4807220979697e-01;
        rate[8][11] = 1.0225070358890e+00;
        rate[8][12] = 9.8431152535870e-01;
        rate[8][13] = 7.1453370392764e-01;
        rate[8][14] = 5.2700733915060e-01;
        rate[8][15] = 1.1170297629105e+00;
        rate[8][16] = 5.8540709022472e-01;
        rate[8][17] = 3.0124860078016e-01;
        rate[8][18] = 4.2189539693890e+00;
        rate[8][19] = 2.0155597175031e-01;

        rate[9][10] = 3.8909637733035e+00;
        rate[9][11] = 4.0619358664202e-01;
        rate[9][12] = 3.3647977631042e+00;
        rate[9][13] = 1.5173593259539e+00;
        rate[9][14] = 3.8835540920564e-01;
        rate[9][15] = 3.5754441245967e-01;
        rate[9][16] = 1.1790911972601e+00;
        rate[9][17] = 3.4198578754023e-01;
        rate[9][18] = 6.7461709322842e-01;
        rate[9][19] = 8.3118394054582e+00;

        rate[10][11] = 4.4557027426059e-01;
        rate[10][12] = 6.0305593795716e+00;
        rate[10][13] = 2.0648397032375e+00;
        rate[10][14] = 3.7455568747097e-01;
        rate[10][15] = 3.5296918452729e-01;
        rate[10][16] = 9.1525985769421e-01;
        rate[10][17] = 6.9147463459998e-01;
        rate[10][18] = 8.1124585632307e-01;
        rate[10][19] = 2.2314056889131e+00;

        rate[11][12] = 1.0730611843319e+00;
        rate[11][13] = 2.6692475051102e-01;
        rate[11][14] = 1.0473834507215e+00;
        rate[11][15] = 1.7521659178195e+00;
        rate[11][16] = 1.3038752007987e+00;
        rate[11][17] = 3.3224304063396e-01;
        rate[11][18] = 7.1799348690032e-01;
        rate[11][19] = 4.9813847530407e-01;

        rate[12][13] = 1.7738551688305e+00;
        rate[12][14] = 4.5412362510273e-01;
        rate[12][15] = 9.1872341574605e-01;
        rate[12][16] = 1.4885480537218e+00;
        rate[12][17] = 8.8810109815193e-01;
        rate[12][18] = 9.5168216224591e-01;
        rate[12][19] = 2.5758507553153e+00;

        rate[13][14] = 2.3359790962888e-01;
        rate[13][15] = 5.4002764482413e-01;
        rate[13][16] = 4.8820611879305e-01;
        rate[13][17] = 2.0743248934965e+00;
        rate[13][18] = 6.7472604308008e+00;
        rate[13][19] = 8.3811961017754e-01;

        rate[14][15] = 1.1691295777157e+00;
        rate[14][16] = 1.0054516831488e+00;
        rate[14][17] = 2.5221483002727e-01;
        rate[14][18] = 3.6940531935451e-01;
        rate[14][19] = 4.9690841067567e-01;

        rate[15][16] = 5.1515562922704e+00;
        rate[15][17] = 3.8792562209837e-01;
        rate[15][18] = 7.9675152076106e-01;
        rate[15][19] = 5.6192545744165e-01;

        rate[16][17] = 5.1312812689059e-01;
        rate[16][18] = 8.0101024319939e-01;
        rate[16][19] = 2.2530740511763e+00;

        rate[17][18] = 4.0544190065580e+00;
        rate[17][19] = 2.6650873142646e-01;

        rate[18][19] = 1.0000000000000e+00;


        return rate;
    }

    @Override
    public double[] getEmpiricalFrequencies() {
        double[] f = new double[20];
        f[0] = 0.074;
        f[1] = 0.052;
        f[2] = 0.045;
        f[3] = 0.054;
        f[4] = 0.025;
        f[5] = 0.034;
        f[6] = 0.054;
        f[7] = 0.074;
        f[8] = 0.026;
        f[9] = 0.068;
        f[10] = 0.099;
        f[11] = 0.058;
        f[12] = 0.025;
        f[13] = 0.047;
        f[14] = 0.039;
        f[15] = 0.057;
        f[16] = 0.051;
        f[17] = 0.013;
        f[18] = 0.032;
        f[19] = 0.073;
        return f;
    }

    @Override
    public int[] getEncodingOrder() {
        Aminoacid dataType = new Aminoacid();
        String sCodeMap = dataType.getCodeMap();
        int[] nCodeMap = new int[dataType.getStateCount()];
        String sEncoding = "ARNDCQEGHILKMFPSTWYV";
        for (int i = 0; i < dataType.getStateCount(); i++) {
            nCodeMap[i] = sEncoding.indexOf(sCodeMap.charAt(i));
        }
        return nCodeMap;
    }

    @Override
    public boolean canHandleDataType(DataType dataType) throws Exception {
        if (dataType instanceof Aminoacid) {
            return true;
        }
        throw new Exception("Can only handle amino acid data");
    }
} // class WAG
