# Supplementary material for: BEAST 2: A Software Platform for Bayesian Evolutionary Analysis
Source: PLoS Comput Biol. 2014 Apr 10;10(4):e1003537. doi: 10.1371/journal.pcbi.1003537 (PMC3985171; doi:10.1371/journal.pcbi.1003537)
Supplement: Code S1 — BEAST 2.1.0 source code as compressed archive. (TGZ) [file pcbi.1003537.s001.gz › src/beast/evolution/substitutionmodel/Dayhoff.java]

package beast.evolution.substitutionmodel;

import beast.core.Description;
import beast.evolution.datatype.Aminoacid;
import beast.evolution.datatype.DataType;

@Description(" Dayhoff model for amino acid evolution " +
        " Dayhoff, M.O., Schwartz, R.M., Orcutt, B.C. (1978) " +
        " A model of evolutionary change in proteins. " +
        " Dayhoff, M.O. (ed.) Atlas of Protein Sequence Structur., Vol5, Suppl. 3, " +
        " National Biomedical Research Foundation, Washington DC, pp. 345-352.")
public class Dayhoff extends EmpiricalSubstitutionModel {


    @Override
    double[][] getEmpiricalRates() {
        double[][] rate = new double[20][20];

        // Q matrix from Beast 1
        rate[0][1] = 9.6472567159749e-01;
        rate[0][2] = 3.5927991886410e+00;
        rate[0][3] = 4.3200552414656e+00;
        rate[0][4] = 1.3184584178499e+00;
        rate[0][5] = 3.2267534963169e+00;
        rate[0][6] = 7.0141987829615e+00;
        rate[0][7] = 8.5773867857875e+00;
        rate[0][8] = 8.1434196396611e-01;
        rate[0][9] = 2.3518447453539e+00;
        rate[0][10] = 1.4735711728911e+00;
        rate[0][11] = 9.3940162271805e-01;
        rate[0][12] = 2.5490196078431e+00;
        rate[0][13] = 6.5922920892495e-01;
        rate[0][14] = 8.9189834148670e+00;
        rate[0][15] = 1.4540712836859e+01;
        rate[0][16] = 1.3411904595370e+01;
        rate[0][17] = 3.8517964118027e-02;
        rate[0][18] = 8.7897227856660e-01;
        rate[0][19] = 7.4036511156187e+00;

        rate[1][2] = 1.1890243902439e+00;
        rate[1][3] = 5.9525626545377e-02;
        rate[1][4] = 8.4778922655537e-01;
        rate[1][5] = 8.8348561504191e+00;
        rate[1][6] = 5.5954088952654e-02;
        rate[1][7] = 3.1434881434075e-01;
        rate[1][8] = 8.4753987678285e+00;
        rate[1][9] = 2.2684090115941e+00;
        rate[1][10] = 5.5954088952654e-01;
        rate[1][11] = 1.6681312769010e+01;
        rate[1][12] = 3.1707317073171e+00;
        rate[1][13] = 4.8959827833572e-01;
        rate[1][14] = 3.6754156468900e+00;
        rate[1][15] = 5.4755072760812e+00;
        rate[1][16] = 9.6472567159749e-01;
        rate[1][17] = 7.5538020086083e+00;
        rate[1][18] = 2.7977044476327e-01;
        rate[1][19] = 8.6083213773314e-01;

        rate[2][3] = 3.2459324155194e+01;
        rate[2][4] = 7.3852625416383e-02;
        rate[2][5] = 3.7732198142415e+00;
        rate[2][6] = 5.3911764705882e+00;
        rate[2][7] = 5.0264375413087e+00;
        rate[2][8] = 1.9061418685121e+01;
        rate[2][9] = 2.7901430842607e+00;
        rate[2][10] = 1.2482698961938e+00;
        rate[2][11] = 1.1542279411765e+01;
        rate[2][12] = 1.9117647058824e-01;
        rate[2][13] = 5.0183823529412e-01;
        rate[2][14] = 1.5181660899654e+00;
        rate[2][15] = 1.7697478991597e+01;
        rate[2][16] = 8.3557302231237e+00;
        rate[2][17] = 8.6029411764706e-01;
        rate[2][18] = 3.4411764705882e+00;
        rate[2][19] = 5.7352941176471e-01;

        rate[3][4] = 2.5534152404601e-02;
        rate[3][5] = 4.8811013767209e+00;
        rate[3][6] = 4.0561952440551e+01;
        rate[3][7] = 4.4423506911730e+00;
        rate[3][8] = 3.0865788117500e+00;
        rate[3][9] = 8.5749078239692e-01;
        rate[3][10] = 2.5926985518518e-02;
        rate[3][11] = 2.5930851063830e+00;
        rate[3][12] = 1.1667143483333e-01;
        rate[3][13] = 1.2963492759259e-02;
        rate[3][14] = 4.7853935065891e-01;
        rate[3][15] = 3.4167709637046e+00;
        rate[3][16] = 2.3984722282163e+00;
        rate[3][17] = 3.2408731898147e-02;
        rate[3][18] = 8.1351689612015e-02;
        rate[3][19] = 6.3829787234043e-01;

        rate[4][5] = 2.1864264103535e-02;
        rate[4][6] = 1.4770525083277e-02;
        rate[4][7] = 3.9055458751427e-01;
        rate[4][8] = 1.0223340673168e+00;
        rate[4][9] = 1.5970515970516e+00;
        rate[4][10] = 3.9098448749850e-02;
        rate[4][11] = 8.0776309049169e-03;
        rate[4][12] = 1.4155086538140e-01;
        rate[4][13] = 8.6898395721925e-02;
        rate[4][14] = 6.8155604487784e-01;
        rate[4][15] = 5.8097784568373e+00;
        rate[4][16] = 5.9929928084086e-01;
        rate[4][17] = 3.4759358288770e-01;
        rate[4][18] = 3.4759358288770e+00;
        rate[4][19] = 1.7647058823529e+00;

        rate[5][6] = 2.5476780185759e+01;
        rate[5][7] = 1.0174974779977e+00;
        rate[5][8] = 2.1573939173192e+01;
        rate[5][9] = 6.5266504894988e-01;
        rate[5][10] = 2.6634492806410e+00;
        rate[5][11] = 5.5466331269350e+00;
        rate[5][12] = 4.0247678018576e+00;
        rate[5][13] = 1.8038017885416e-02;
        rate[5][14] = 5.5044618466582e+00;
        rate[5][15] = 2.0267580716497e+00;
        rate[5][16] = 1.9256432155439e+00;
        rate[5][17] = 9.6202762055552e-02;
        rate[5][18] = 1.0061919504644e-01;
        rate[5][19] = 1.2538699690402e+00;

        rate[6][7] = 2.8869795109055e+00;
        rate[6][8] = 1.5519031141869e+00;
        rate[6][9] = 2.1701112877583e+00;
        rate[6][10] = 4.0484429065744e-01;
        rate[6][11] = 2.9823529411765e+00;
        rate[6][12] = 1.0705882352941e+00;
        rate[6][13] = 1.9801735189768e-02;
        rate[6][14] = 1.7993079584775e+00;
        rate[6][15] = 2.8184873949580e+00;
        rate[6][16] = 1.2261663286004e+00;
        rate[6][17] = 7.3114099162219e-02;
        rate[6][18] = 7.6470588235294e-01;
        rate[6][19] = 1.3058823529412e+00;

        rate[7][8] = 3.7906768788150e-01;
        rate[7][9] = 2.3128004846840e-02;
        rate[7][10] = 2.5776602775942e-01;
        rate[7][11] = 9.6662260409782e-01;
        rate[7][12] = 6.0145406477198e-01;
        rate[7][13] = 5.4775280898876e-01;
        rate[7][14] = 1.2382877804129e+00;
        rate[7][15] = 8.2853366065527e+00;
        rate[7][16] = 1.1110604644803e+00;
        rate[7][17] = 1.2888301387971e-01;
        rate[7][18] = 1.7114723586662e-02;
        rate[7][19] = 1.9233311302049e+00;

        rate[8][9] = 2.7354343963341e-01;
        rate[8][10] = 1.5876246692449e+00;
        rate[8][11] = 9.6993944636678e-01;
        rate[8][12] = 1.2544085640577e-01;
        rate[8][13] = 1.6868512110727e+00;
        rate[8][14] = 3.3075513942601e+00;
        rate[8][15] = 1.2530894710826e+00;
        rate[8][16] = 8.1434196396611e-01;
        rate[8][17] = 1.0121107266436e+00;
        rate[8][18] = 4.4982698961938e+00;
        rate[8][19] = 1.5570934256055e+00;

        rate[9][10] = 9.2275320303002e+00;
        rate[9][11] = 1.6663354531002e+00;
        rate[9][12] = 1.1780604133545e+01;
        rate[9][13] = 6.9753577106518e+00;
        rate[9][14] = 4.2551201720752e-01;
        rate[9][15] = 8.8575970928912e-01;
        rate[9][16] = 6.8951811852420e+00;
        rate[9][17] = 9.8802836705702e-02;
        rate[9][18] = 1.3434022257552e+00;
        rate[9][19] = 3.1526232114467e+01;

        rate[10][11] = 6.5787197231834e-01;
        rate[10][12] = 1.8622837370242e+01;
        rate[10][13] = 5.6340830449827e+00;
        rate[10][14] = 1.1377976796255e+00;
        rate[10][15] = 6.1690558576372e-01;
        rate[10][16] = 1.2098794893211e+00;
        rate[10][17] = 1.7543252595156e+00;
        rate[10][18] = 1.0346020761246e+00;
        rate[10][19] = 6.2906574394464e+00;

        rate[11][12] = 8.6029411764706e+00;
        rate[11][13] = 6.6640454965565e-03;
        rate[11][14] = 1.2089100346021e+00;
        rate[11][15] = 3.4411764705882e+00;
        rate[11][16] = 4.9442190669371e+00;
        rate[11][17] = 3.4272233982290e-02;
        rate[11][18] = 4.7794117647059e-01;
        rate[11][19] = 3.7500000000000e-01;

        rate[12][13] = 3.2500000000000e+00;
        rate[12][14] = 5.9976931949250e-01;
        rate[12][15] = 2.1848739495798e+00;
        rate[12][16] = 3.6916835699797e+00;
        rate[12][17] = 1.6247577591604e-01;
        rate[12][18] = 1.1508700794053e-01;
        rate[12][19] = 9.0588235294118e+00;

        rate[13][14] = 3.9359861591695e-01;
        rate[13][15] = 1.6386554621849e+00;
        rate[13][16] = 4.9442190669371e-01;
        rate[13][17] = 2.8676470588235e+00;
        rate[13][18] = 2.4852941176471e+01;
        rate[13][19] = 4.4117647058824e-01;

        rate[14][15] = 8.6431043005437e+00;
        rate[14][16] = 2.8308077795013e+00;
        rate[14][17] = 3.5840244687362e-02;
        rate[14][18] = 4.3804743506776e-02;
        rate[14][19] = 1.7301038062284e+00;

        rate[15][16] = 1.9663865546218e+01;
        rate[15][17] = 2.7857142857143e+00;
        rate[15][18] = 1.2016806722689e+00;
        rate[15][19] = 1.0840336134454e+00;

        rate[16][17] = 4.2019597219666e-02;
        rate[16][18] = 1.5162271805274e+00;
        rate[16][19] = 5.6592292089249e+00;

        rate[17][18] = 2.2941176470588e+00;
        rate[17][19] = 1.2654363316538e-01;

        rate[18][19] = 1.0000000000000e+00;

        return rate;
    }

    @Override
    public double[] getEmpiricalFrequencies() {
        double[] f = new double[20];
        f[0] = 0.087;
        f[1] = 0.041;
        f[2] = 0.040;
        f[3] = 0.047;
        f[4] = 0.033;
        f[5] = 0.038;
        f[6] = 0.05;
        f[7] = 0.089;
        f[8] = 0.034;
        f[9] = 0.037;
        f[10] = 0.085;
        f[11] = 0.08;
        f[12] = 0.015;
        f[13] = 0.04;
        f[14] = 0.051;
        f[15] = 0.07;
        f[16] = 0.058;
        f[17] = 0.01;
        f[18] = 0.03;
        f[19] = 0.065;
        return f;
    }

    @Override
    public int[] getEncodingOrder() {
        Aminoacid dataType = new Aminoacid();
        String sCodeMap = dataType.getCodeMap();
        int[] nCodeMap = new int[dataType.getStateCount()];
        String sEncoding = "ARNDCQEGHILKMFPSTWYV";
        for (int i = 0; i < dataType.getStateCount(); i++) {
            nCodeMap[i] = sEncoding.indexOf(sCodeMap.charAt(i));
        }
        return nCodeMap;
    }

    @Override
    public boolean canHandleDataType(DataType dataType) throws Exception {
        if (dataType instanceof Aminoacid) {
            return true;
        }
        throw new Exception("Can only handle amino acid data");
    }
} // class WAG
