# Supplementary material for: BEAST 2: A Software Platform for Bayesian Evolutionary Analysis
Source: PLoS Comput Biol. 2014 Apr 10;10(4):e1003537. doi: 10.1371/journal.pcbi.1003537 (PMC3985171; doi:10.1371/journal.pcbi.1003537)
Supplement: Code S1 — BEAST 2.1.0 source code as compressed archive. (TGZ) [file pcbi.1003537.s001.gz › src/beast/evolution/substitutionmodel/MTREV.java]

package beast.evolution.substitutionmodel;

import beast.core.Description;
import beast.evolution.datatype.Aminoacid;
import beast.evolution.datatype.DataType;

@Description("MTREV24 model of amino acid evolution " +
        " (complete sequence data of mtDNA from 24 vertebrate species) " +
        " Adachi, J., and Hasegawa, M. 1996. J. Mol. Evol. 42:459-468.")
public class MTREV extends EmpiricalSubstitutionModel {


    @Override
    double[][] getEmpiricalRates() {
        double[][] rate = new double[20][20];

        // Q matrix from Beast 1
        rate[0][1] = 1.2199217606346e+01;
        rate[0][2] = 1.4182139942122e+01;
        rate[0][3] = 9.2985091873208e+00;
        rate[0][4] = 3.1542792981957e+01;
        rate[0][5] = 1.0025852846688e+00;
        rate[0][6] = 5.1418866803338e+00;
        rate[0][7] = 6.3531246495131e+01;
        rate[0][8] = 7.3137132861715e+00;
        rate[0][9] = 5.0782382656186e+01;
        rate[0][10] = 1.3399741808481e+01;
        rate[0][11] = 4.4021672780560e+00;
        rate[0][12] = 7.4673480520104e+01;
        rate[0][13] = 3.3513021631978e+00;
        rate[0][14] = 2.8582502221773e+01;
        rate[0][15] = 2.0413623195312e+02;
        rate[0][16] = 2.5301305153906e+02;
        rate[0][17] = 1.0000000000000e+00;
        rate[0][18] = 3.4084158197615e+00;
        rate[0][19] = 1.0266468401249e+02;

        rate[1][2] = 6.9661274444534e+00;
        rate[1][3] = 1.0000000000000e+00;
        rate[1][4] = 5.4384584796568e+01;
        rate[1][5] = 1.1631134513343e+02;
        rate[1][6] = 1.0000000000000e+00;
        rate[1][7] = 1.2122831341194e+01;
        rate[1][8] = 8.6961067087353e+01;
        rate[1][9] = 1.0000000000000e+00;
        rate[1][10] = 8.1976829394538e+00;
        rate[1][11] = 7.4423215395318e+01;
        rate[1][12] = 1.0000000000000e+00;
        rate[1][13] = 2.4659158338099e+00;
        rate[1][14] = 1.2439947713615e+01;
        rate[1][15] = 3.1791814866372e+00;
        rate[1][16] = 1.0935327216119e+00;
        rate[1][17] = 1.1550775790126e+01;
        rate[1][18] = 1.0000000000000e+00;
        rate[1][19] = 4.0211417480338e+00;

        rate[2][3] = 4.1809325468160e+02;
        rate[2][4] = 3.1020979842967e+01;
        rate[2][5] = 9.1349622725361e+01;
        rate[2][6] = 3.3185663516310e+01;
        rate[2][7] = 2.8052324651124e+01;
        rate[2][8] = 2.6112087577885e+02;
        rate[2][9] = 1.4261453863336e+01;
        rate[2][10] = 7.9775653461977e+00;
        rate[2][11] = 3.2036829276162e+02;
        rate[2][12] = 3.4424354918739e+01;
        rate[2][13] = 7.9996445145608e+00;
        rate[2][14] = 3.8586541461044e+01;
        rate[2][15] = 2.6020426225852e+02;
        rate[2][16] = 1.2550758780474e+02;
        rate[2][17] = 5.6207759736659e+00;
        rate[2][18] = 1.0071406219571e+02;
        rate[2][19] = 1.0000000000000e+00;

        rate[3][4] = 1.0000000000000e+00;
        rate[3][5] = 2.9097352675564e+01;
        rate[3][6] = 3.0713149855302e+02;
        rate[3][7] = 2.9877072751897e+01;
        rate[3][8] = 5.9995408885817e+01;
        rate[3][9] = 2.2827096245105e+00;
        rate[3][10] = 1.0000000000000e+00;
        rate[3][11] = 1.2183938185384e+00;
        rate[3][12] = 1.0000000000000e+00;
        rate[3][13] = 2.6221929413096e+00;
        rate[3][14] = 7.0708004204733e+00;
        rate[3][15] = 3.6327934317139e+01;
        rate[3][16] = 1.4743408713748e+01;
        rate[3][17] = 1.0453246057102e+01;
        rate[3][18] = 1.1165627147496e+01;
        rate[3][19] = 1.0000000000000e+00;

        rate[4][5] = 3.9599394038972e+01;
        rate[4][6] = 1.0000000000000e+00;
        rate[4][7] = 1.6163581056674e+01;
        rate[4][8] = 7.4467985406234e+01;
        rate[4][9] = 3.3018175376623e+01;
        rate[4][10] = 1.3500725995091e+01;
        rate[4][11] = 1.0000000000000e+00;
        rate[4][12] = 3.2504095376923e+00;
        rate[4][13] = 3.7264767083096e+01;
        rate[4][14] = 1.6454136037822e+01;
        rate[4][15] = 1.4581783243113e+02;
        rate[4][16] = 9.4720031458442e+01;
        rate[4][17] = 1.7684087896962e+01;
        rate[4][18] = 1.3409157685926e+02;
        rate[4][19] = 1.0000000000000e+00;

        rate[5][6] = 1.6503249008836e+02;
        rate[5][7] = 3.5530760735494e+00;
        rate[5][8] = 3.0652523140859e+02;
        rate[5][9] = 4.3905393139325e+00;
        rate[5][10] = 2.0895470525345e+01;
        rate[5][11] = 2.4504076430724e+02;
        rate[5][12] = 2.4931300477797e+01;
        rate[5][13] = 1.0059428264289e+01;
        rate[5][14] = 7.2256314165467e+01;
        rate[5][15] = 2.8480937892158e+01;
        rate[5][16] = 4.9962974409828e+01;
        rate[5][17] = 1.0000000000000e+00;
        rate[5][18] = 2.0430790980529e+01;
        rate[5][19] = 9.9986289000676e+00;

        rate[6][7] = 1.4884496769963e+01;
        rate[6][8] = 2.5853576435567e+01;
        rate[6][9] = 1.7418201388328e+00;
        rate[6][10] = 1.0000000000000e+00;
        rate[6][11] = 1.6519126809071e+02;
        rate[6][12] = 1.0000000000000e+00;
        rate[6][13] = 1.4067850525292e+00;
        rate[6][14] = 6.7547121641947e+00;
        rate[6][15] = 2.8794794140840e+01;
        rate[6][16] = 7.8001372062558e+00;
        rate[6][17] = 1.0000000000000e+00;
        rate[6][18] = 6.9067239183061e+00;
        rate[6][19] = 1.1127702362585e+01;

        rate[7][8] = 1.0000000000000e+00;
        rate[7][9] = 3.1466649021550e+00;
        rate[7][10] = 1.2699794194865e+00;
        rate[7][11] = 1.1962111069278e+01;
        rate[7][12] = 1.0000000000000e+00;
        rate[7][13] = 1.0000000000000e+00;
        rate[7][14] = 1.0000000000000e+00;
        rate[7][15] = 6.6277950574411e+01;
        rate[7][16] = 5.8800079133028e+00;
        rate[7][17] = 5.7494182626674e+00;
        rate[7][18] = 1.6887657206208e+00;
        rate[7][19] = 1.3320553471351e+00;

        rate[8][9] = 6.4536986087271e+00;
        rate[8][10] = 6.0472584534958e+00;
        rate[8][11] = 6.7197196398961e+01;
        rate[8][12] = 6.2977633277779e+00;
        rate[8][13] = 2.5347805183364e+01;
        rate[8][14] = 3.2089868698728e+01;
        rate[8][15] = 4.0766987134407e+01;
        rate[8][16] = 2.3570850628539e+01;
        rate[8][17] = 3.7286635325194e+00;
        rate[8][18] = 3.5270764890474e+02;
        rate[8][19] = 1.0000000000000e+00;

        rate[9][10] = 1.7320653206333e+02;
        rate[9][11] = 1.0298655619743e+01;
        rate[9][12] = 2.7262244199514e+02;
        rate[9][13] = 4.4561065036310e+01;
        rate[9][14] = 1.0856482766156e+01;
        rate[9][15] = 2.5107659603898e+01;
        rate[9][16] = 1.9391167162525e+02;
        rate[9][17] = 1.0000000000000e+00;
        rate[9][18] = 1.3161329199391e+01;
        rate[9][19] = 6.4365086389428e+02;

        rate[10][11] = 7.8314019154706e+00;
        rate[10][12] = 2.8290920517725e+02;
        rate[10][13] = 1.1371735519833e+02;
        rate[10][14] = 2.1105885757279e+01;
        rate[10][15] = 3.8741359395934e+01;
        rate[10][16] = 6.6524559321657e+01;
        rate[10][17] = 1.7071378554833e+01;
        rate[10][18] = 2.3234516108847e+01;
        rate[10][19] = 4.8247261078055e+01;

        rate[11][12] = 4.8092094826036e+01;
        rate[11][13] = 3.3887559483420e+00;
        rate[11][14] = 2.6368577564199e+01;
        rate[11][15] = 5.5679895711418e+01;
        rate[11][16] = 7.1750284708933e+01;
        rate[11][17] = 1.2631893872825e+01;
        rate[11][18] = 2.6932728996777e+01;
        rate[11][19] = 1.0000000000000e+00;

        rate[12][13] = 4.7798798034572e+01;
        rate[12][14] = 9.9165053447429e+00;
        rate[12][15] = 5.8505442466161e+01;
        rate[12][16] = 2.7798190504760e+02;
        rate[12][17] = 1.1427000119701e+01;
        rate[12][18] = 2.1029990530586e+01;
        rate[12][19] = 2.0397078683768e+02;

        rate[13][14] = 9.1089574817139e+00;
        rate[13][15] = 3.3835737720574e+01;
        rate[13][16] = 1.7815549567056e+01;
        rate[13][17] = 4.1272404968214e+00;
        rate[13][18] = 2.4504156395152e+02;
        rate[13][19] = 3.3435675442163e+00;

        rate[14][15] = 8.9421193040709e+01;
        rate[14][16] = 6.7485067008375e+01;
        rate[14][17] = 2.2161693733113e+00;
        rate[14][18] = 8.5338209390745e+00;
        rate[14][19] = 4.3342126659660e+00;

        rate[15][16] = 3.1432036618746e+02;
        rate[15][17] = 2.0305343047059e+01;
        rate[15][18] = 3.4167877957799e+01;
        rate[15][19] = 1.0000000000000e+00;

        rate[16][17] = 5.2559565123081e+00;
        rate[16][18] = 2.0382362288681e+01;
        rate[16][19] = 1.0765527137500e+02;

        rate[17][18] = 1.3814733274637e+01;
        rate[17][19] = 2.8259139240676e+00;

        rate[18][19] = 1.0000000000000e+00;

        return rate;
    }

    @Override
    public double[] getEmpiricalFrequencies() {
        double[] f = new double[20];
        f[0] = 0.072;
        f[1] = 0.019;
        f[2] = 0.039;
        f[3] = 0.019;
        f[4] = 0.006;
        f[5] = 0.025;
        f[6] = 0.024;
        f[7] = 0.056;
        f[8] = 0.028;
        f[9] = 0.088;
        f[10] = 0.168;
        f[11] = 0.023;
        f[12] = 0.054;
        f[13] = 0.061;
        f[14] = 0.054;
        f[15] = 0.072;
        f[16] = 0.086;
        f[17] = 0.029;
        f[18] = 0.033;
        f[19] = 0.043;
        double sum = 0;
        for (double value : f) {
            sum += value;
        }
        for (int i = 0; i < 20; i++) {
            f[i] = f[i] / sum;
        }
        return f;
    }

    @Override
    public int[] getEncodingOrder() {
        Aminoacid dataType = new Aminoacid();
        String sCodeMap = dataType.getCodeMap();
        int[] nCodeMap = new int[dataType.getStateCount()];
        String sEncoding = "ARNDCQEGHILKMFPSTWYV";
        for (int i = 0; i < dataType.getStateCount(); i++) {
            nCodeMap[i] = sEncoding.indexOf(sCodeMap.charAt(i));
        }
        return nCodeMap;
    }

    @Override
    public boolean canHandleDataType(DataType dataType) throws Exception {
        if (dataType instanceof Aminoacid) {
            return true;
        }
        throw new Exception("Can only handle amino acid data");
    }
} // class WAG
