# Supplementary material for: BEAST 2: A Software Platform for Bayesian Evolutionary Analysis
Source: PLoS Comput Biol. 2014 Apr 10;10(4):e1003537. doi: 10.1371/journal.pcbi.1003537 (PMC3985171; doi:10.1371/journal.pcbi.1003537)
Supplement: Code S1 — BEAST 2.1.0 source code as compressed archive. (TGZ) [file pcbi.1003537.s001.gz › src/beast/evolution/substitutionmodel/EigenDecomposition.java]

package beast.evolution.substitutionmodel;

/**
 * A storage structure to hold an Eigen Decomposition of a rate matrix.
 * This encapsulates everything and facilitates copying for store/restore
 * mechanisms.
 *
 * @author Andrew Rambaut
 * @author Alexei Drummond
 * @version $Id$
 * @Author Marc A. Suchard
 */
public class EigenDecomposition {

    public EigenDecomposition(double[] evec, double[] ievc, double[] eval) {
        Evec = evec;
        Ievc = ievc;
        Eval = eval;
        Evali = null;
    }

    public EigenDecomposition(double[] evec, double[] ievc, double[] eval, double[] evali) {
        Evec = evec;
        Ievc = ievc;
        Eval = eval;
        Evali = evali;   // the imaginary parts are being ignored at the moment
    }

    public EigenDecomposition copy() {
        double[] evec = Evec.clone();
        double[] ievc = Ievc.clone();
        double[] eval = Eval.clone();

        return new EigenDecomposition(evec, ievc, eval);
    }

    /**
     * This function returns the Eigen vectors.
     *
     * @return the array
     */
    public final double[] getEigenVectors() {
        return Evec;
    }

    /**
     * This function returns the inverse Eigen vectors.
     *
     * @return the array
     */
    public final double[] getInverseEigenVectors() {
        return Ievc;
    }

    /**
     * This function returns the Eigen values.
     *
     * @return the Eigen values
     */
    public final double[] getEigenValues() {
        return Eval;
    }

    /**
     * This function returns the imaginary part of the Eigen values.
     *
     * @return the Eigen values
     */
    public final double[] getImEigenValues() {
        return Evali;
    }

    /**
     * This functions returns true if the diagonalization may be complex
     *
     * @return bool
     */
    public boolean canReturnComplexDiagonalization() {
        return false;
    }

    /**
     * This function rescales the eigen values; this is more stable than
     * rescaling the original Q matrix, also O(stateCount) instead of O(stateCount^2)
     */
    public void normalizeEigenValues(double scale) {
        int dim = Eval.length;
        for (int i = 0; i < dim; i++)

            Eval[i] /= scale;
    }

    public Boolean hasImagEigenvectors() {
        if (Evali == null) return false;
        for (int i = 0; i < Evali.length; i++)
            if (Evali[i] != 0) {
//                System.err.println("Imaginary eigenvectors found. Discard.");
                return true;
            }
        return false;
    }

    // Eigenvalues, eigenvectors, and inverse eigenvectors
    private final double[] Evec;
    private final double[] Ievc;
    private final double[] Eval;
    private final double[] Evali;   // imaginary part of eigenvalues

}
