# Supplementary material for: BEAST 2: A Software Platform for Bayesian Evolutionary Analysis
Source: PLoS Comput Biol. 2014 Apr 10;10(4):e1003537. doi: 10.1371/journal.pcbi.1003537 (PMC3985171; doi:10.1371/journal.pcbi.1003537)
Supplement: Code S1 — BEAST 2.1.0 source code as compressed archive. (TGZ) [file pcbi.1003537.s001.gz › src/beast/evolution/substitutionmodel/JTT.java]

package beast.evolution.substitutionmodel;

import beast.core.Description;
import beast.evolution.datatype.Aminoacid;
import beast.evolution.datatype.DataType;

@Description(" * JTT model for amino acid evolution " +
        " D.T. Jones, W.R. Taylor, and J.M. Thornton " +
        " The rapid generation of mutation data matrices from protein sequences " +
        " CABIOS  vol. 8 no. 3 1992 pp. 275-282.")
public class JTT extends EmpiricalSubstitutionModel {


    @Override
    double[][] getEmpiricalRates() {
        double[][] rate = new double[20][20];

        // Q matrix from Beast 1
        rate[0][1] = 3.1628651460584e+00;
        rate[0][2] = 3.2804935927860e+00;
        rate[0][3] = 4.8477237048666e+00;
        rate[0][4] = 3.4612244897959e+00;
        rate[0][5] = 3.3130910900946e+00;
        rate[0][6] = 6.3199473337722e+00;
        rate[0][7] = 1.0440154440154e+01;
        rate[0][8] = 1.3061224489796e+00;
        rate[0][9] = 2.1726844583987e+00;
        rate[0][10] = 1.8443597219107e+00;
        rate[0][11] = 2.2137668626773e+00;
        rate[0][12] = 2.7210884353741e+00;
        rate[0][13] = 8.3265306122449e-01;
        rate[0][14] = 1.1537414965986e+01;
        rate[0][15] = 2.2838213546288e+01;
        rate[0][16] = 2.7007955724663e+01;
        rate[0][17] = 5.1311953352770e-01;
        rate[0][18] = 8.3673469387755e-01;
        rate[0][19] = 1.7474335188621e+01;

        rate[1][2] = 2.6598918637222e+00;
        rate[1][3] = 9.1014867485456e-01;
        rate[1][4] = 6.1624649859944e+00;
        rate[1][5] = 1.8036482885837e+01;
        rate[1][6] = 1.8924731182796e+00;
        rate[1][7] = 8.1810886516769e+00;
        rate[1][8] = 1.9119717452198e+01;
        rate[1][9] = 1.4410687351864e+00;
        rate[1][10] = 2.2211961707760e+00;
        rate[1][11] = 3.9239234676922e+01;
        rate[1][12] = 2.5060690943044e+00;
        rate[1][13] = 3.9439775910364e-01;
        rate[1][14] = 4.1953094963476e+00;
        rate[1][15] = 5.9016766126741e+00;
        rate[1][16] = 3.8437069743152e+00;
        rate[1][17] = 7.6766706682673e+00;
        rate[1][18] = 1.4173669467787e+00;
        rate[1][19] = 1.0308123249300e+00;

        rate[2][3] = 3.2226935854843e+01;
        rate[2][4] = 1.8710963455150e+00;
        rate[2][5] = 4.5351268130622e+00;
        rate[2][6] = 3.3951344979102e+00;
        rate[2][7] = 4.5987249708180e+00;
        rate[2][8] = 2.3693774375271e+01;
        rate[2][9] = 2.9235880398671e+00;
        rate[2][10] = 8.0960899565551e-01;
        rate[2][11] = 1.5024269384537e+01;
        rate[2][12] = 1.9003322259136e+00;
        rate[2][13] = 4.3853820598007e-01;
        rate[2][14] = 7.1083317047749e-01;
        rate[2][15] = 2.9456208772690e+01;
        rate[2][16] = 1.3735908553410e+01;
        rate[2][17] = 1.6706217370669e-01;
        rate[2][18] = 4.1661129568106e+00;
        rate[2][19] = 9.7452934662237e-01;

        rate[3][4] = 6.2857142857143e-01;
        rate[3][5] = 3.0662020905923e+00;
        rate[3][6] = 4.5450549450549e+01;
        rate[3][7] = 7.5402435402435e+00;
        rate[3][8] = 6.0544672718586e+00;
        rate[3][9] = 6.8808114961961e-01;
        rate[3][10] = 3.6130902064968e-01;
        rate[3][11] = 1.6718197057180e+00;
        rate[3][12] = 1.0879120879121e+00;
        rate[3][13] = 1.9340659340659e-01;
        rate[3][14] = 7.3949579831933e-01;
        rate[3][15] = 3.4196528109572e+00;
        rate[3][16] = 2.4749487800335e+00;
        rate[3][17] = 3.4536891679749e-01;
        rate[3][18] = 2.6895604395604e+00;
        rate[3][19] = 1.8608058608059e+00;

        rate[4][5] = 5.5191637630662e-01;
        rate[4][6] = 3.2442396313364e-01;
        rate[4][7] = 3.3297297297297e+00;
        rate[4][8] = 4.3726708074534e+00;
        rate[4][9] = 9.1868131868132e-01;
        rate[4][10] = 9.9466248037677e-01;
        rate[4][11] = 2.9830508474576e-01;
        rate[4][12] = 2.4095238095238e+00;
        rate[4][13] = 4.1485714285714e+00;
        rate[4][14] = 7.3949579831933e-01;
        rate[4][15] = 1.2862939958592e+01;
        rate[4][16] = 2.8125907990315e+00;
        rate[4][17] = 6.8244897959184e+00;
        rate[4][18] = 1.2885714285714e+01;
        rate[4][19] = 3.7714285714286e+00;

        rate[5][6] = 2.0316061593796e+01;
        rate[5][7] = 1.3922214897825e+00;
        rate[5][8] = 3.3861536130889e+01;
        rate[5][9] = 4.7172339855267e-01;
        rate[5][10] = 4.2320327755868e+00;
        rate[5][11] = 1.7835941652395e+01;
        rate[5][12] = 2.6573751451800e+00;
        rate[5][13] = 2.7595818815331e-01;
        rate[5][14] = 9.4992143198743e+00;
        rate[5][15] = 3.2350653941322e+00;
        rate[5][16] = 3.0973838067678e+00;
        rate[5][17] = 1.0512692882031e+00;
        rate[5][18] = 1.5331010452962e+00;
        rate[5][19] = 1.0778164924506e+00;

        rate[6][7] = 6.6857641051189e+00;
        rate[6][8] = 1.4458024443999e+00;
        rate[6][9] = 6.7068415455512e-01;
        rate[6][10] = 5.7932850559579e-01;
        rate[6][11] = 1.0365070686558e+01;
        rate[6][12] = 1.0138248847926e+00;
        rate[6][13] = 2.6359447004608e-01;
        rate[6][14] = 1.1291226167887e+00;
        rate[6][15] = 1.8337006611901e+00;
        rate[6][16] = 1.9520424900414e+00;
        rate[6][17] = 6.9519420671494e-01;
        rate[6][18] = 3.8018433179723e-01;
        rate[6][19] = 2.7772657450077e+00;

        rate[7][8] = 1.2113479939567e+00;
        rate[7][9] = 3.2670032670033e-01;
        rate[7][10] = 4.1817641817642e-01;
        rate[7][11] = 1.6354950592239e+00;
        rate[7][12] = 7.6447876447876e-01;
        rate[7][13] = 3.0579150579151e-01;
        rate[7][14] = 1.2391551215081e+00;
        rate[7][15] = 1.1138492529797e+01;
        rate[7][16] = 1.8888816176952e+00;
        rate[7][17] = 3.3491450634308e+00;
        rate[7][18] = 3.1853281853282e-01;
        rate[7][19] = 2.8416988416988e+00;

        rate[8][9] = 1.0931677018634e+00;
        rate[8][10] = 3.2194389461470e+00;
        rate[8][11] = 3.1498052426571e+00;
        rate[8][12] = 1.9130434782609e+00;
        rate[8][13] = 2.7329192546584e+00;
        rate[8][14] = 6.7304834977469e+00;
        rate[8][15] = 4.3726708074534e+00;
        rate[8][16] = 2.8162964522581e+00;
        rate[8][17] = 7.8083407275954e-01;
        rate[8][18] = 3.5118012422360e+01;
        rate[8][19] = 7.2877846790890e-01;

        rate[9][10] = 1.4069798333535e+01;
        rate[9][11] = 1.2292791953809e+00;
        rate[9][12] = 2.8366300366300e+01;
        rate[9][13] = 4.7384615384615e+00;
        rate[9][14] = 5.8780435251023e-01;
        rate[9][15] = 2.4105749323141e+00;
        rate[9][16] = 1.5243062022723e+01;
        rate[9][17] = 8.2888540031397e-01;
        rate[9][18] = 1.8434065934066e+00;
        rate[9][19] = 5.7699633699634e+01;

        rate[10][11] = 8.8039805231089e-01;
        rate[10][12] = 2.2425954997384e+01;
        rate[10][13] = 1.5099529042386e+01;
        rate[10][14] = 6.2626896912611e+00;
        rate[10][15] = 3.4917298022888e+00;
        rate[10][16] = 1.6109411169944e+00;
        rate[10][17] = 3.2366001345593e+00;
        rate[10][18] = 1.4505494505495e+00;
        rate[10][19] = 1.0557823129252e+01;

        rate[11][12] = 3.6577885391445e+00;
        rate[11][13] = 1.4915254237288e-01;
        rate[11][14] = 1.2868062479229e+00;
        rate[11][15] = 2.8162964522581e+00;
        rate[11][16] = 5.7494151926786e+00;
        rate[11][17] = 5.4790729851263e-01;
        rate[11][18] = 5.3268765133172e-01;
        rate[11][19] = 7.4899112187248e-01;

        rate[12][13] = 2.5666666666667e+00;
        rate[12][14] = 9.4491129785247e-01;
        rate[12][15] = 1.6397515527950e+00;
        rate[12][16] = 1.2180790960452e+01;
        rate[12][17] = 1.1972789115646e+00;
        rate[12][18] = 1.1130952380952e+00;
        rate[12][19] = 1.7746031746032e+01;

        rate[13][14] = 8.8739495798319e-01;
        rate[13][15] = 5.6298136645963e+00;
        rate[13][16] = 8.3099273607748e-01;
        rate[13][17] = 3.3224489795918e+00;
        rate[13][18] = 3.3392857142857e+01;
        rate[13][19] = 3.6000000000000e+00;

        rate[14][15] = 1.6261762676085e+01;
        rate[14][16] = 6.8852490148602e+00;
        rate[14][17] = 4.2256902761104e-01;
        rate[14][18] = 6.7787114845938e-01;
        rate[14][19] = 1.2549019607843e+00;

        rate[15][16] = 2.7891216619293e+01;
        rate[15][17] = 1.8740017746229e+00;
        rate[15][18] = 3.7349896480331e+00;
        rate[15][19] = 2.4182194616977e+00;

        rate[16][17] = 4.8702870978900e-01;
        rate[16][18] = 1.1985472154964e+00;
        rate[16][19] = 6.7925746569814e+00;

        rate[17][18] = 4.6020408163265e+00;
        rate[17][19] = 1.4693877551020e+00;

        rate[18][19] = 1.0000000000000e+00;

        return rate;
    }

    @Override
    public double[] getEmpiricalFrequencies() {
        double[] f = new double[20];
        f[0] = 0.077;
        f[1] = 0.051;
        f[2] = 0.043;
        f[3] = 0.052;
        f[4] = 0.02;
        f[5] = 0.041;
        f[6] = 0.062;
        f[7] = 0.074;
        f[8] = 0.023;
        f[9] = 0.052;
        f[10] = 0.091;
        f[11] = 0.059;
        f[12] = 0.024;
        f[13] = 0.04;
        f[14] = 0.051;
        f[15] = 0.069;
        f[16] = 0.059;
        f[17] = 0.014;
        f[18] = 0.032;
        f[19] = 0.066;
        return f;
    }

    @Override
    public int[] getEncodingOrder() {
        Aminoacid dataType = new Aminoacid();
        String sCodeMap = dataType.getCodeMap();
        int[] nCodeMap = new int[dataType.getStateCount()];
        String sEncoding = "ARNDCQEGHILKMFPSTWYV";
        for (int i = 0; i < dataType.getStateCount(); i++) {
            nCodeMap[i] = sEncoding.indexOf(sCodeMap.charAt(i));
        }
        return nCodeMap;
    }

    @Override
    public boolean canHandleDataType(DataType dataType) throws Exception {
        if (dataType instanceof Aminoacid) {
            return true;
        }
        throw new Exception("Can only handle amino acid data");
    }
} // class WAG
