# Supplementary material for: BEAST 2: A Software Platform for Bayesian Evolutionary Analysis
Source: PLoS Comput Biol. 2014 Apr 10;10(4):e1003537. doi: 10.1371/journal.pcbi.1003537 (PMC3985171; doi:10.1371/journal.pcbi.1003537)
Supplement: Code S1 — BEAST 2.1.0 source code as compressed archive. (TGZ) [file pcbi.1003537.s001.gz › src/beast/evolution/substitutionmodel/JukesCantor.java]

package beast.evolution.substitutionmodel;

import java.util.Arrays;

import beast.core.Description;
import beast.core.Input.Validate;
import beast.evolution.datatype.DataType;
import beast.evolution.datatype.Nucleotide;
import beast.evolution.tree.Node;


@Description("Jukes Cantor substitution model: all rates equal and " + "uniformly distributed frequencies")
public class JukesCantor extends SubstitutionModel.Base {

    public JukesCantor() {
        frequenciesInput.setRule(Validate.OPTIONAL);
    }

    double[] frequencies;
    EigenDecomposition eigenDecomposition;

    @Override
    public void initAndValidate() throws Exception {
        double[] eval = new double[]{0.0, -1.3333333333333333, -1.3333333333333333, -1.3333333333333333};
        double[] evec = new double[]{1.0, 2.0, 0.0, 0.5, 1.0, -2.0, 0.5, 0.0, 1.0, 2.0, 0.0, -0.5, 1.0, -2.0, -0.5, 0.0};
        double[] ivec = new double[]{0.25, 0.25, 0.25, 0.25, 0.125, -0.125, 0.125, -0.125, 0.0, 1.0, 0.0, -1.0, 1.0, 0.0, -1.0, 0.0};

        eigenDecomposition = new EigenDecomposition(evec, ivec, eval);
        frequencies = new double[]{0.25, 0.25, 0.25, 0.25};
    }

    @Override
    public double[] getFrequencies() {
        return frequencies;
    }

    @Override
    public void getTransitionProbabilities(Node node, double fStartTime, double fEndTime, double fRate, double[] matrix) {
        double fDelta = 4.0 / 3.0 * (fStartTime - fEndTime);
        double fPStay = (1.0 + 3.0 * Math.exp(-fDelta * fRate)) / 4.0;
        double fPMove = (1.0 - Math.exp(-fDelta * fRate)) / 4.0;
        // fill the matrix with move probabilities
        Arrays.fill(matrix, fPMove);
        // fill the diagonal
        for (int i = 0; i < 4; i++) {
            matrix[i * 5] = fPStay;
        }
    }

    @Override
    public EigenDecomposition getEigenDecomposition(Node node) {
        return eigenDecomposition;
    }

    @Override
    public boolean canHandleDataType(DataType dataType) throws Exception {
        if (dataType instanceof Nucleotide) {
            return true;
        }
        throw new Exception("Can only handle nucleotide data");
    }
}
