# Supplementary material for: BEAST 2: A Software Platform for Bayesian Evolutionary Analysis
Source: PLoS Comput Biol. 2014 Apr 10;10(4):e1003537. doi: 10.1371/journal.pcbi.1003537 (PMC3985171; doi:10.1371/journal.pcbi.1003537)
Supplement: Code S1 — BEAST 2.1.0 source code as compressed archive. (TGZ) [file pcbi.1003537.s001.gz › src/beast/evolution/substitutionmodel/EigenSystem.java]

package beast.evolution.substitutionmodel;

/**
 * @author Andrew Rambaut
 * @version $Id$
 */
public interface EigenSystem {
    /**
     * Set the instantaneous rate matrix
     * This changes the values in matrix as side effect
     * @param matrix
     */
    EigenDecomposition decomposeMatrix(double[][] matrix);
}
