# Supplementary material for: BEAST 2: A Software Platform for Bayesian Evolutionary Analysis
Source: PLoS Comput Biol. 2014 Apr 10;10(4):e1003537. doi: 10.1371/journal.pcbi.1003537 (PMC3985171; doi:10.1371/journal.pcbi.1003537)
Supplement: Code S1 — BEAST 2.1.0 source code as compressed archive. (TGZ) [file pcbi.1003537.s001.gz › src/beast/evolution/alignment/distance/HammingDistance.java]

package beast.evolution.alignment.distance;

import beast.core.Description;


@Description("Hamming distance is the mean number of characters that differ between sequences. " +
        "Note that unknowns are not ignored, so if both are unknowns '?' the distance is zero.")
public class HammingDistance extends Distance.Base {

    @Override
    public double pairwiseDistance(int taxon1, int taxon2) {
        double fDist = 0;
        for (int i = 0; i < patterns.getPatternCount(); i++) {
            if (patterns.getPattern(taxon1, i) != patterns.getPattern(taxon2, i)) {
                fDist += patterns.getPatternWeight(i);
            }
        }
        return fDist / patterns.getSiteCount();
    }

}
