# Supplementary material for: BEAST 2: A Software Platform for Bayesian Evolutionary Analysis
Source: PLoS Comput Biol. 2014 Apr 10;10(4):e1003537. doi: 10.1371/journal.pcbi.1003537 (PMC3985171; doi:10.1371/journal.pcbi.1003537)
Supplement: Code S1 — BEAST 2.1.0 source code as compressed archive. (TGZ) [file pcbi.1003537.s001.gz › src/beast/evolution/speciation/TreeTopFinder.java]

package beast.evolution.speciation;


import java.util.ArrayList;
import java.util.List;

import beast.core.CalculationNode;
import beast.core.Description;
import beast.core.Input;
import beast.evolution.tree.Tree;


@Description("Finds height of highest tree among a set of trees")
public class TreeTopFinder extends CalculationNode {
    public Input<List<Tree>> treeInputs = new Input<List<Tree>>("tree", "set of trees to search among", new ArrayList<Tree>());

    List<Tree> trees;

    double oldHeight;
    double height;

    public void initAndValidate() throws Exception {
        oldHeight = Double.NaN;
        trees = treeInputs.get();
        height = calcHighestTreeHeight();
    }

    public double getHighestTreeHeight() {
        return calcHighestTreeHeight();
    }

    private double calcHighestTreeHeight() {
        double fTop = 0;
        for (Tree tree : trees) {
            fTop = Math.max(tree.getRoot().getHeight(), fTop);
        }
        return fTop;
    }

    @Override
    protected boolean requiresRecalculation() {
        double fTop = calcHighestTreeHeight();
        if (fTop != height) {
            height = fTop;
            return true;
        }
        return false;
    }

    @Override
    protected void store() {
        oldHeight = height;
        super.store();
    }

    @Override
    protected void restore() {
        height = oldHeight;
        super.restore();
    }
}
