# Supplementary material for: BEAST 2: A Software Platform for Bayesian Evolutionary Analysis
Source: PLoS Comput Biol. 2014 Apr 10;10(4):e1003537. doi: 10.1371/journal.pcbi.1003537 (PMC3985171; doi:10.1371/journal.pcbi.1003537)
Supplement: Code S1 — BEAST 2.1.0 source code as compressed archive. (TGZ) [file pcbi.1003537.s001.gz › src/beast/evolution/branchratemodel/BranchRateModel.java]

package beast.evolution.branchratemodel;

import beast.core.CalculationNode;
import beast.core.Description;
import beast.core.Input;
import beast.core.parameter.RealParameter;
import beast.evolution.tree.Node;

/**
 * @author Alexei Drummond
 */
@Description("Defines a mean rate for each branch in the beast.tree.")
public interface BranchRateModel {

    public double getRateForBranch(Node node);

    @Description(value = "Base implementation of a clock model.", isInheritable = false)
    public abstract class Base extends CalculationNode implements BranchRateModel {
        public Input<RealParameter> meanRateInput = new Input<RealParameter>("clock.rate", "mean clock rate (defaults to 1.0)");

        // empty at the moment but brings together the required interfaces
    }
}
