# Supplementary material for: BEAST 2: A Software Platform for Bayesian Evolutionary Analysis
Source: PLoS Comput Biol. 2014 Apr 10;10(4):e1003537. doi: 10.1371/journal.pcbi.1003537 (PMC3985171; doi:10.1371/journal.pcbi.1003537)
Supplement: Code S1 — BEAST 2.1.0 source code as compressed archive. (TGZ) [file pcbi.1003537.s001.gz › src/beast/evolution/tree/TreeInterface.java]

package beast.evolution.tree;


import java.util.List;

import beast.evolution.alignment.TaxonSet;
import beast.evolution.tree.Node;

public interface TreeInterface {
    String getID();

    int getLeafNodeCount();
	int getInternalNodeCount();
	int getNodeCount();

	Node getRoot();
    Node getNode(int i);
    Node [] getNodesAsArray();

    List<Node> getExternalNodes();
    List<Node> getInternalNodes();
    
    TaxonSet getTaxonset();
    
	boolean somethingIsDirty();

    public void getMetaData(Node node, Double[] fT, String sPattern);
    public void setMetaData(Node node, Double[] fT, String sPattern);

    /*
    * Note that leaf nodes are always numbered 0,...,nodeCount-1
    * Internal nodes are numbered higher, but the root has no guaranteed 
    * number.
    */
}
