# Supplementary material for: BEAST 2: A Software Platform for Bayesian Evolutionary Analysis
Source: PLoS Comput Biol. 2014 Apr 10;10(4):e1003537. doi: 10.1371/journal.pcbi.1003537 (PMC3985171; doi:10.1371/journal.pcbi.1003537)
Supplement: Code S1 — BEAST 2.1.0 source code as compressed archive. (TGZ) [file pcbi.1003537.s001.gz › src/beast/evolution/datatype/TwoStateCovarion.java]

package beast.evolution.datatype;

import beast.core.Description;
import beast.evolution.datatype.DataType.Base;

@Description("Datatype for two state covarion sequences")
public class TwoStateCovarion extends Base {
    int[][] x = {
            {0, 2},  // 0
            {1, 3},  // 1
            {0},  // a
            {1},  // b
            {2},  // c
            {3},  // d
            {0, 1, 2, 3},  // -
            {0, 1, 2, 3},  // ?
    };

    public TwoStateCovarion() {
        stateCount = 4;
        mapCodeToStateSet = x;
        codeLength = 1;
        codeMap = "01abcd" + GAP_CHAR + MISSING_CHAR;
    }

    @Override
    public String getDescription() {
        return "twoStateCovarion";
    }

    @Override
    public char getChar(int state) {
        return codeMap.charAt(state);
    }
}
