# Supplementary material for: BEAST 2: A Software Platform for Bayesian Evolutionary Analysis
Source: PLoS Comput Biol. 2014 Apr 10;10(4):e1003537. doi: 10.1371/journal.pcbi.1003537 (PMC3985171; doi:10.1371/journal.pcbi.1003537)
Supplement: Code S1 — BEAST 2.1.0 source code as compressed archive. (TGZ) [file pcbi.1003537.s001.gz › src/beast/evolution/datatype/Aminoacid.java]

package beast.evolution.datatype;

import beast.core.Description;
import beast.evolution.datatype.DataType.Base;

@Description("DataType for amino acids.")
public class Aminoacid extends Base {

    public Aminoacid() {
        stateCount = 20;
        codeLength = 1;
        codeMap = "ACDEFGHIKLMNPQRSTVWY" + GAP_CHAR + MISSING_CHAR;

        mapCodeToStateSet = new int[22][];
        for (int i = 0; i < 20; i++) {
            mapCodeToStateSet[i] = new int[1];
            mapCodeToStateSet[i][0] = i;
        }
        int[] all = new int[20];
        for (int i = 0; i < 20; i++) {
            all[i] = i;
        }
        mapCodeToStateSet[20] = all;
        mapCodeToStateSet[21] = all;
    }

    @Override
    public String getDescription() {
        return "aminoacid";
    }

}
