# Supplementary material for: BEAST 2: A Software Platform for Bayesian Evolutionary Analysis
Source: PLoS Comput Biol. 2014 Apr 10;10(4):e1003537. doi: 10.1371/journal.pcbi.1003537 (PMC3985171; doi:10.1371/journal.pcbi.1003537)
Supplement: Code S1 — BEAST 2.1.0 source code as compressed archive. (TGZ) [file pcbi.1003537.s001.gz › src/beast/evolution/datatype/IntegerData.java]

package beast.evolution.datatype;

import beast.core.Description;
import beast.evolution.datatype.DataType.Base;

@Description("Datatype for integer sequences")
public class IntegerData extends Base {

    public IntegerData() {
        stateCount = -1;
        mapCodeToStateSet = null;
        codeLength = -1;
        codeMap = null;
    }

    @Override
    public String getDescription() {
        return "integer";
    }
    
    @Override
    public boolean isAmbiguousState(int state) {
    	return state < 0;
    }
    
    @Override
    public char getChar(int state) {
    	if (state < 0) {
    		return '?';
    	}
        return (char)('0'+state);
    }

}
