# Supplementary material for: BEAST 2: A Software Platform for Bayesian Evolutionary Analysis
Source: PLoS Comput Biol. 2014 Apr 10;10(4):e1003537. doi: 10.1371/journal.pcbi.1003537 (PMC3985171; doi:10.1371/journal.pcbi.1003537)
Supplement: Code S1 — BEAST 2.1.0 source code as compressed archive. (TGZ) [file pcbi.1003537.s001.gz › src/beast/evolution/operators/IntRandomWalkOperator.java]

package beast.evolution.operators;

import beast.core.Description;
import beast.core.Input;
import beast.core.Operator;
import beast.core.Input.Validate;
import beast.core.parameter.IntegerParameter;
import beast.util.Randomizer;


@Description("A random walk operator that selects a random dimension of the integer parameter and perturbs the value a " +
        "random amount within +/- windowSize.")
public class IntRandomWalkOperator extends Operator {
    public Input<Integer> windowSizeInput =
            new Input<Integer>("windowSize", "the size of the window both up and down", Validate.REQUIRED);
    public Input<IntegerParameter> parameterInput =
            new Input<IntegerParameter>("parameter", "the parameter to operate a random walk on.", Validate.REQUIRED);

    int windowSize = 1;

    public void initAndValidate() {
        windowSize = windowSizeInput.get();
    }

    /**
     * override this for proposals,
     * returns log of hastingRatio, or Double.NEGATIVE_INFINITY if proposal should not be accepted *
     */
    @Override
    public double proposal() {

        final IntegerParameter param = parameterInput.get(this);

        final int i = Randomizer.nextInt(param.getDimension());
        final int value = param.getValue(i);
        final int newValue = value + Randomizer.nextInt(2 * windowSize + 1) - windowSize;

        if (newValue < param.getLower() || newValue > param.getUpper()) {
            // invalid move, can be rejected immediately
            return Double.NEGATIVE_INFINITY;
        }
        if (newValue == value) {
            // this saves calculating the posterior
            return Double.NEGATIVE_INFINITY;
        }

        param.setValue(i, newValue);

        return 0.0;
    }

    @Override
    public void optimize(final double logAlpha) {
        // nothing to optimise
    }

} // class IntRandomWalkOperator
