# Supplementary material for: BEAST 2: A Software Platform for Bayesian Evolutionary Analysis
Source: PLoS Comput Biol. 2014 Apr 10;10(4):e1003537. doi: 10.1371/journal.pcbi.1003537 (PMC3985171; doi:10.1371/journal.pcbi.1003537)
Supplement: Code S1 — BEAST 2.1.0 source code as compressed archive. (TGZ) [file pcbi.1003537.s001.gz › src/beast/app/beauti/Beauti.java]

package beast.app.beauti;


import jam.framework.DocumentFrame;

import javax.swing.*;
import javax.swing.event.ChangeEvent;
import javax.swing.event.ChangeListener;
import javax.xml.parsers.DocumentBuilderFactory;

import org.w3c.dom.Document;
import org.w3c.dom.Element;

import beast.app.BEASTVersion;
import beast.app.beauti.BeautiDoc.ActionOnExit;
import beast.app.beauti.BeautiDoc.DOC_STATUS;
import beast.app.draw.*;
import beast.app.util.Utils;
import beast.util.AddOnManager;


import java.awt.*;
import java.awt.datatransfer.Clipboard;
import java.awt.datatransfer.ClipboardOwner;
import java.awt.datatransfer.StringSelection;
import java.awt.datatransfer.Transferable;
import java.awt.event.ActionEvent;
import java.awt.event.ActionListener;
import java.awt.event.KeyEvent;
import java.awt.event.WindowAdapter;
import java.awt.event.WindowEvent;
import java.io.File;
import java.lang.reflect.Method;
import java.net.URL;
import java.util.ArrayList;
import java.util.Arrays;
import java.util.List;

public class Beauti extends JTabbedPane implements BeautiDocListener {
    private static final long serialVersionUID = 1L;
    static final String BEAUTI_ICON = "beast/app/draw/icons/beauti.png";

    // ExtensionFileFilter ef0 = new ExtensionFileFilter(".nex", "Nexus files");
    // ExtensionFileFilter ef1 = new ExtensionFileFilter(".xml", "BEAST files");

    /**
     * current directory for opening files *
     */
    public static String g_sDir = System.getProperty("user.dir");
    /**
     * File extension for Beast specifications
     */
    static public final String FILE_EXT = ".xml";
    static public final String FILE_EXT2 = ".json";

    /**
     * document in document-view pattern. BTW this class is the view
     */
    public BeautiDoc doc;
    public JFrame frame;

    /**
     * currently selected tab *
     */
    public BeautiPanel currentTab;

    public boolean[] bPaneIsVisible;
    public BeautiPanel[] panels;

    /**
     * menu for switching templates *
     */
    JMenu templateMenu;
    /**
     * menu for making showing/hiding tabs *
     */
    JMenu viewMenu;

    JCheckBoxMenuItem autoSetClockRate;
    JCheckBoxMenuItem allowLinking;

    /**
     * flag indicating beauti is in the process of being set up and panels
     * should not sync with current model *
     */
    public boolean isInitialising = true;

    public Beauti(BeautiDoc doc) {
        bPaneIsVisible = new boolean[doc.beautiConfig.panels.size()];
        Arrays.fill(bPaneIsVisible, true);
        // m_panels = new BeautiPanel[NR_OF_PANELS];
        this.doc = doc;
        this.doc.addBeautiDocListener(this);
        doc.setBeauti(this);
    }

    void setTitle() {
        frame.setTitle("Beauti 2: " + this.doc.getTemplateName() + " "
                + doc.getFileName());
    }

    void toggleVisible(int nPanelNr) {
        if (bPaneIsVisible[nPanelNr]) {
            bPaneIsVisible[nPanelNr] = false;
            int nTabNr = tabNrForPanel(nPanelNr);
            removeTabAt(nTabNr);
        } else {
            bPaneIsVisible[nPanelNr] = true;
            int nTabNr = tabNrForPanel(nPanelNr);
            BeautiPanelConfig panel = doc.beautiConfig.panels.get(nPanelNr);
            insertTab(
                    doc.beautiConfig.getButtonLabel(this,
                            panel.sNameInput.get()), null, panels[nPanelNr],
                    panel.sTipTextInput.get(), nTabNr);
            // }
            setSelectedIndex(nTabNr);
        }
    }

    int tabNrForPanel(int nPanelNr) {
        int k = 0;
        for (int i = 0; i < nPanelNr; i++) {
            if (bPaneIsVisible[i]) {
                k++;
            }
        }
        return k;
    }

    Action a_new = new ActionNew();
    public Action a_load = new ActionLoad();
    Action a_template = new ActionTemplate();
    Action a_addOn = new ActionAddOn();
    public Action a_import = new ActionImport();
    public Action a_save = new ActionSave();
    Action a_saveas = new ActionSaveAs();
    Action a_close = new ActionClose();
    Action a_quit = new ActionQuit();
    Action a_viewall = new ActionViewAllPanels();

    Action a_help = new ActionHelp();
    Action a_citation = new ActionCitation();
    Action a_about = new ActionAbout();
    Action a_viewModel = new ActionViewModel();

    @Override
    public void docHasChanged() throws Exception {
        setUpPanels();
        setUpViewMenu();
        setTitle();
    }

    class ActionSave extends MyAction {
        private static final long serialVersionUID = 1;

        public ActionSave() {
            super("Save", "Save Model", "save", KeyEvent.VK_S);
            setEnabled(false);
        } // c'tor

        public ActionSave(String sName, String sToolTipText, String sIcon,
                          int acceleratorKey) {
            super(sName, sToolTipText, sIcon, acceleratorKey);
        } // c'tor

        public void actionPerformed(ActionEvent ae) {
            if (!doc.getFileName().equals("")) {
                if (doc.validateModel() != DOC_STATUS.DIRTY) {
                    JOptionPane.showMessageDialog(null,
                            "There is no data to save to file");
                    return;
                }
                saveFile(doc.getFileName());
                // m_doc.isSaved();
            } else {
                if (saveAs()) {
                    // m_doc.isSaved();
                }
            }
        } // actionPerformed

    } // class ActionSave

    class ActionSaveAs extends ActionSave {
        /**
         * for serialisation
         */
        private static final long serialVersionUID = -20389110859354L;

        public ActionSaveAs() {
            super("Save As", "Save Model As", "saveas", -1);
            setEnabled(false);
        } // c'tor

        public void actionPerformed(ActionEvent ae) {
            saveAs();
        } // actionPerformed
    } // class ActionSaveAs

    boolean saveAs() {
        if (doc.validateModel() == DOC_STATUS.NO_DOCUMENT) {
            JOptionPane.showMessageDialog(null,
                    "There is no data to save to file");
            return false;
        }
        File file = beast.app.util.Utils.getSaveFile("Save Model As", new File(
                doc.getFileName()), null, FILE_EXT, FILE_EXT2);
        if (file != null) {
            if (file.exists() && !Utils.isMac()) {
                if (JOptionPane.showConfirmDialog(null,
                        "File " + file.getName()
                                + " already exists. Do you want to overwrite?",
                        "Overwrite file?", JOptionPane.YES_NO_CANCEL_OPTION) != JOptionPane.YES_OPTION) {
                    return false;
                }
            }
            // System.out.println("Saving to file \""+
            // f.getAbsoluteFile().toString()+"\"");
            doc.setFileName(file.getAbsolutePath());// fc.getSelectedFile().toString();
            String fileSep = System.getProperty("file.separator");
            if (fileSep.equals("\\")) {
            	fileSep = "\\\\";
            }
            if (doc.getFileName().lastIndexOf(fileSep) > 0) {
                g_sDir = doc.getFileName().substring(0,
                        doc.getFileName().lastIndexOf(fileSep));
            }
            if (!doc.getFileName().toLowerCase().endsWith(FILE_EXT) && !doc.getFileName().toLowerCase().endsWith(FILE_EXT2))
                doc.setFileName(doc.getFileName().concat(FILE_EXT));
            saveFile(doc.getFileName());
            setTitle();
            return true;
        }
        return false;
    } // saveAs

    public void saveFile(String sFileName) {
        try {
            if (currentTab != null) {
                currentTab.config.sync(currentTab.iPartition);
            } else {
                panels[0].config.sync(0);
            }
            doc.save(sFileName);
        } catch (Exception e) {
            e.printStackTrace();
        }
    } // saveFile

    class ActionNew extends MyAction {
        private static final long serialVersionUID = 1;

        public ActionNew() {
            super("New", "Start new analysis", "new", KeyEvent.VK_N);
        } // c'tor

        public void actionPerformed(ActionEvent ae) {
            main2(new String[0]);
            // doc.newAnalysis();
            // a_save.setEnabled(false);
            // a_saveas.setEnabled(false);
            // setCursor(new Cursor(Cursor.DEFAULT_CURSOR));
        }
    }

    class ActionLoad extends MyAction {
        private static final long serialVersionUID = 1;

        public ActionLoad() {
            super("Load", "Load Beast File", "open", KeyEvent.VK_O);
        } // c'tor

        public ActionLoad(String sName, String sToolTipText, String sIcon,
                          int acceleratorKey) {
            super(sName, sToolTipText, sIcon, acceleratorKey);
        } // c'tor

        public void actionPerformed(ActionEvent ae) {
            File file = beast.app.util.Utils.getLoadFile("Load Beast XML File",
                    new File(g_sDir), "Beast XML files", "xml");
            // JFileChooser fileChooser = new JFileChooser(g_sDir);
            // fileChooser.addChoosableFileFilter(ef1);
            // fileChooser.setDialogTitle("Load Beast XML File");
            // if (fileChooser.showOpenDialog(null) ==
            // JFileChooser.APPROVE_OPTION) {
            // sFileName = fileChooser.getSelectedFile().toString();
            if (file != null) {
                setCursor(new Cursor(Cursor.WAIT_CURSOR));
                doc.newAnalysis();
                doc.setFileName(file.getAbsolutePath());
                String fileSep = System.getProperty("file.separator");
                if (fileSep.equals("\\")) {
                	fileSep = "\\\\";
                }
                if (doc.getFileName().lastIndexOf(fileSep) > 0) {
                    g_sDir = doc.getFileName().substring(0,
                            doc.getFileName().lastIndexOf(fileSep));
                }
                try {
                    doc.loadXML(new File(doc.getFileName()));
                    a_save.setEnabled(true);
                    a_saveas.setEnabled(true);
                    setTitle();
                } catch (Exception e) {
                    e.printStackTrace();
                    JOptionPane.showMessageDialog(
                            null,
                            "Something went wrong loading the file: "
                                    + e.getMessage());
                }
            }
            setCursor(new Cursor(Cursor.DEFAULT_CURSOR));
        } // actionPerformed
    }

    class ActionTemplate extends MyAction {
        private static final long serialVersionUID = 1;

        public ActionTemplate() {
            super("Other Template", "Load Beast Analysis Template From File",
                    "template", -1);
        } // c'tor

        public void actionPerformed(ActionEvent ae) {
            setCursor(new Cursor(Cursor.WAIT_CURSOR));
            File file = beast.app.util.Utils
                    .getLoadFile("Load Template XML File");
            // JFileChooser fileChooser = new
            // JFileChooser(System.getProperty("user.dir")+"/templates");
            // fileChooser.addChoosableFileFilter(ef1);
            // fileChooser.setDialogTitle("Load Template XML File");
            // if (fileChooser.showOpenDialog(null) ==
            // JFileChooser.APPROVE_OPTION) {
            // String sFileName = fileChooser.getSelectedFile().toString();
            if (file != null) {
                String sFileName = file.getAbsolutePath();
                try {
                    doc.loadNewTemplate(sFileName);
                } catch (Exception e) {
                    e.printStackTrace();
                    JOptionPane.showMessageDialog(
                            null,
                            "Something went wrong loading the template: "
                                    + e.getMessage());
                }
            }
            setCursor(new Cursor(Cursor.DEFAULT_CURSOR));
        } // actionPerformed
    } // ActionTemplate

    class ActionAddOn extends MyAction {
        private static final long serialVersionUID = 1;

        public ActionAddOn() {
            super("Manage Add-ons", "Manage Add-ons", "addon", -1);
        } // c'tor

        public void actionPerformed(ActionEvent ae) {
            JAddOnDialog dlg = new JAddOnDialog(frame);
            dlg.setVisible(true);
            // refresh template menu item
            templateMenu.removeAll();
            List<AbstractAction> templateActions = getTemplateActions();
            for (AbstractAction a : templateActions) {
                templateMenu.add(a);
            }
            templateMenu.addSeparator();
            templateMenu.add(a_template);
            setCursor(new Cursor(Cursor.DEFAULT_CURSOR));
        } // actionPerformed
    }

    class ActionImport extends MyAction {
        private static final long serialVersionUID = 1;

        public ActionImport() {
            super("Import Alignment", "Import Alignment File", "import",
                    KeyEvent.VK_I);
        } // c'tor

        public ActionImport(String sName, String sToolTipText, String sIcon,
                            int acceleratorKey) {
            super(sName, sToolTipText, sIcon, acceleratorKey);
        } // c'tor

        public void actionPerformed(ActionEvent ae) {

            // JFileChooser fileChooser = new JFileChooser(g_sDir);
            // fileChooser.addChoosableFileFilter(ef1);
            // fileChooser.addChoosableFileFilter(ef0);
            // fileChooser.setMultiSelectionEnabled(true);
            // fileChooser.setDialogTitle("Import alignment File");
            //
            // if (fileChooser.showOpenDialog(null) ==
            // JFileChooser.APPROVE_OPTION) {
            try {
                setCursor(new Cursor(Cursor.WAIT_CURSOR));
                File[] files = Utils.getLoadFiles("Import alignment File",
                        new File(g_sDir), "alignment files", "nex", "nxs",
                        "nexus", "xml");
                if (files == null) {
                    setCursor(new Cursor(Cursor.DEFAULT_CURSOR));
                    return;
                }
                for (File file : files) {
                    String fileSep = System.getProperty("file.separator");
                    if (fileSep.equals("\\")) {
                    	fileSep = "\\\\";
                    }
                    if (file.getAbsolutePath().lastIndexOf(fileSep) > 0) {
                        g_sDir = file.getAbsolutePath().substring(0,
                                file.getAbsolutePath().lastIndexOf(fileSep));
                    }
                    String sFileName = file.getAbsolutePath();
                    // AR - this looks very UNIX specific path (i.e., '/' not a
                    // System dependent separator char).
                    // if (sFileName.lastIndexOf('/') > 0) {
                    // Beauti.g_sDir = sFileName.substring(0,
                    // sFileName.lastIndexOf('/'));
                    // }
                    if (sFileName.toLowerCase().endsWith(".nex")
                            || sFileName.toLowerCase().endsWith(".nxs")
                            || sFileName.toLowerCase().endsWith(".nexus")) {
                        doc.importNexus(file);
                    }
                    if (sFileName.toLowerCase().endsWith(".xml")) {
                        doc.importXMLAlignment(file);
                    }
                }
                a_save.setEnabled(true);
                a_saveas.setEnabled(true);
            } catch (Exception e) {
                e.printStackTrace();

                String text = "Something went wrong importing the alignment: \n";
                JTextArea textArea = new JTextArea(text);
                textArea.setColumns(30);
                textArea.setLineWrap(true);
                textArea.setWrapStyleWord(true);
                textArea.append(e.getMessage());
                textArea.setSize(textArea.getPreferredSize().width, 1);
                textArea.setOpaque(false);
                JOptionPane.showMessageDialog(null, textArea,
                        "Error importing alignment",
                        JOptionPane.WARNING_MESSAGE);
            }
            setCursor(new Cursor(Cursor.DEFAULT_CURSOR));
            // }
        } // actionPerformed
    }

    class ActionClose extends ActionSave {
        /**
         * for serialisation
         */
        private static final long serialVersionUID = -2038911085935515L;

        public ActionClose() {
            super("Close", "Close Window", "close", KeyEvent.VK_W);
        } // c'tor

        public void actionPerformed(ActionEvent ae) {
            // if (!m_doc.m_bIsSaved) {
            if (!quit()) {
                return;
            }

            JMenuItem menuItem = (JMenuItem) ae.getSource();
            JPopupMenu popupMenu = (JPopupMenu) menuItem.getParent();
            Component invoker = popupMenu.getInvoker();
            JComponent invokerAsJComponent = (JComponent) invoker;
            Container topLevel = invokerAsJComponent.getTopLevelAncestor();
            if (topLevel != null) {
                ((JFrame) topLevel).dispose();
            }
        }
    } // class ActionClose

    class ActionQuit extends ActionSave {
        /**
         * for serialisation
         */
        private static final long serialVersionUID = -2038911085935515L;

        public ActionQuit() {
            super("Exit", "Exit Program", "exit", KeyEvent.VK_F4);
        } // c'tor

        public void actionPerformed(ActionEvent ae) {
            // if (!m_doc.m_bIsSaved) {
            if (!quit()) {
                return;
            }
            System.exit(0);
        }
    } // class ActionQuit

    boolean quit() {
        if (doc.validateModel() == DOC_STATUS.DIRTY) {
            int result = JOptionPane.showConfirmDialog(null,
                    "Do you want to save the Beast specification?",
                    "Save before closing?", JOptionPane.YES_NO_CANCEL_OPTION);
            System.err.println("result=" + result);
            if (result == JOptionPane.CANCEL_OPTION) {
                return false;
            }
            if (result == JOptionPane.YES_OPTION) {
                if (!saveAs()) {
                    return false;
                }
            }
        }
        return true;
    }

    ViewPanelCheckBoxMenuItem[] m_viewPanelCheckBoxMenuItems;

    class ViewPanelCheckBoxMenuItem extends JCheckBoxMenuItem {
        private static final long serialVersionUID = 1L;
        int m_iPanel;

        ViewPanelCheckBoxMenuItem(int iPanel) {
            super("Show "
                    + doc.beautiConfig.panels.get(iPanel).sNameInput.get()
                    + " panel",
                    doc.beautiConfig.panels.get(iPanel).bIsVisibleInput.get());
            m_iPanel = iPanel;
            if (m_viewPanelCheckBoxMenuItems == null) {
                m_viewPanelCheckBoxMenuItems = new ViewPanelCheckBoxMenuItem[doc.beautiConfig.panels
                        .size()];
            }
            m_viewPanelCheckBoxMenuItems[iPanel] = this;
        } // c'tor

        void doAction() {
            toggleVisible(m_iPanel);
        }
    }

    ;

    /**
     * makes all panels visible *
     */
    class ActionViewAllPanels extends MyAction {
        private static final long serialVersionUID = -1;

        public ActionViewAllPanels() {
            super("View all", "View all panels", "viewall", -1);
        } // c'tor

        public void actionPerformed(ActionEvent ae) {
            for (int nPanelNr = 0; nPanelNr < bPaneIsVisible.length; nPanelNr++) {
                if (!bPaneIsVisible[nPanelNr]) {
                    toggleVisible(nPanelNr);
                    m_viewPanelCheckBoxMenuItems[nPanelNr].setState(true);
                }
            }
        } // actionPerformed
    } // class ActionViewAllPanels

    class ActionAbout extends MyAction {
        private static final long serialVersionUID = -1;

        public ActionAbout() {
            super("About", "Help about", "about", -1);
        } // c'tor

        public void actionPerformed(ActionEvent ae) {
            BEASTVersion version = new BEASTVersion();
            JOptionPane.showMessageDialog(null, version.getCredits(),
                    "About Beauti 2", JOptionPane.PLAIN_MESSAGE,
                    BeautiPanel.getIcon(BEAUTI_ICON));
        }
    } // class ActionAbout

    class ActionHelp extends MyAction {
        private static final long serialVersionUID = -1;

        public ActionHelp() {
            super("Help", "Help on current panel", "help", -1);
        } // c'tor

        public void actionPerformed(ActionEvent ae) {
            setCursor(new Cursor(Cursor.WAIT_CURSOR));
            HelpBrowser b = new HelpBrowser(currentTab.config.getType());
            b.setSize(800, 800);
            b.setVisible(true);
            b.setDefaultCloseOperation(JFrame.DISPOSE_ON_CLOSE);
            setCursor(new Cursor(Cursor.DEFAULT_CURSOR));
        }
    } // class ActionHelp

    class ActionCitation extends MyAction implements ClipboardOwner {
        private static final long serialVersionUID = -1;

        public ActionCitation() {
            super("Citation",
                    "Show appropriate citations and copy to clipboard",
                    "citation", -1);
        } // c'tor

        public void actionPerformed(ActionEvent ae) {
            String sCitations = doc.mcmc.get().getCitations();
            try {
                StringSelection stringSelection = new StringSelection(
                        sCitations);
                Clipboard clipboard = Toolkit.getDefaultToolkit()
                        .getSystemClipboard();
                clipboard.setContents(stringSelection, this);
            } catch (Exception e) {
                e.printStackTrace();
            }
            JOptionPane.showMessageDialog(null, sCitations
                    + "\nCitations copied to clipboard",
                    "Citation(s) applicable to this model:",
                    JOptionPane.INFORMATION_MESSAGE);

        } // getCitations

        @Override
        public void lostOwnership(Clipboard clipboard, Transferable contents) {
            // do nothing
        }
    } // class ActionAbout

    class ActionViewModel extends MyAction {
        private static final long serialVersionUID = -1;

        public ActionViewModel() {
            super("View model", "View model graph", "model", -1);
        } // c'tor

        public void actionPerformed(ActionEvent ae) {
            JFrame frame = new JFrame("Model Builder");
            ModelBuilder modelBuilder = new ModelBuilder();
            modelBuilder.init();
            frame.add(modelBuilder, BorderLayout.CENTER);
            frame.add(modelBuilder.m_jTbTools2, BorderLayout.NORTH);
            modelBuilder.setEditable(false);
            modelBuilder.m_doc.init(doc.mcmc.get());
            modelBuilder.setDrawingFlag();
            frame.setSize(600, 800);
            frame.setVisible(true);
        }
    } // class ActionViewModel

    public void refreshPanel() {
        try {
            BeautiPanel panel = (BeautiPanel) getSelectedComponent();
            if (panel != null) {
                this.doc.determinePartitions();
                panel.updateList();
                panel.refreshPanel();
            }
            requestFocus();
        } catch (Exception ex) {
            ex.printStackTrace();
        }
    }

    
    
    public JMenuBar makeMenuBar() {
        JMenuBar menuBar = new JMenuBar();
        JMenu fileMenu = new JMenu("File");
        fileMenu.setMnemonic('F');
        menuBar.add(fileMenu);
        fileMenu.add(a_new);
        fileMenu.add(a_load);
        fileMenu.add(a_import);
        fileMenu.addSeparator();
        templateMenu = new JMenu("Template");
        fileMenu.add(templateMenu);
        List<AbstractAction> templateActions = getTemplateActions();
        for (AbstractAction a : templateActions) {
            templateMenu.add(a);
        }
        templateMenu.addSeparator();
        templateMenu.add(a_template);
        fileMenu.add(a_addOn);
        fileMenu.addSeparator();
        fileMenu.add(a_save);
        fileMenu.add(a_saveas);
        if (!Utils.isMac()) {
            fileMenu.addSeparator();
            fileMenu.add(a_close);
            fileMenu.add(a_quit);
        }

        JMenu modeMenu = new JMenu("Mode");
        menuBar.add(modeMenu);
        modeMenu.setMnemonic('M');

        autoSetClockRate = new JCheckBoxMenuItem(
                "Automatic set clock rate", this.doc.bAutoSetClockRate);
        autoSetClockRate.addActionListener(new ActionListener() {
            public void actionPerformed(ActionEvent ae) {
                doc.bAutoSetClockRate = autoSetClockRate.getState();
                refreshPanel();
            }
        });
        modeMenu.add(autoSetClockRate);

        allowLinking = new JCheckBoxMenuItem(
                "Allow parameter linking", this.doc.bAllowLinking);
        allowLinking.addActionListener(new ActionListener() {
            public void actionPerformed(ActionEvent ae) {
                doc.bAllowLinking = allowLinking.getState();
                doc.determineLinks();
                refreshPanel();
            }
        });
        modeMenu.add(allowLinking);

        // final JCheckBoxMenuItem muteSound = new
        // JCheckBoxMenuItem("Mute sound", false);
        // muteSound.addActionListener(new ActionListener() {
        // public void actionPerformed(ActionEvent ae) {
        // BeautiPanel.soundIsPlaying = !muteSound.getState();
        // refreshPanel();
        // }
        // });
        // modeMenu.add(muteSound);

        viewMenu = new JMenu("View");
        menuBar.add(viewMenu);
        viewMenu.setMnemonic('V');
        setUpViewMenu();

        JMenu helpMenu = new JMenu("Help");
        menuBar.add(helpMenu);
        helpMenu.setMnemonic('H');
        helpMenu.add(a_help);
        helpMenu.add(a_citation);
        helpMenu.add(a_viewModel);
        if (!Utils.isMac()) {
            helpMenu.add(a_about);
        }

        setMenuVisibiliy("", menuBar);

        return menuBar;
    } // makeMenuBar

    void setUpViewMenu() {
        m_viewPanelCheckBoxMenuItems = null;
        viewMenu.removeAll();
        for (int iPanel = 0; iPanel < doc.beautiConfig.panels.size(); iPanel++) {
            final ViewPanelCheckBoxMenuItem viewPanelAction = new ViewPanelCheckBoxMenuItem(
                    iPanel);
            viewPanelAction.addActionListener(new ActionListener() {
                public void actionPerformed(ActionEvent ae) {
                    viewPanelAction.doAction();
                }
            });
            viewMenu.add(viewPanelAction);
        }
        viewMenu.addSeparator();
        viewMenu.add(a_viewall);
    }

    class TemplateAction extends AbstractAction {
        private static final long serialVersionUID = 1L;

        String m_sFileName;
        String templateInfo;

        public TemplateAction(File file) {
            super("xx");
            m_sFileName = file.getAbsolutePath();
            String fileSep = System.getProperty("file.separator");
            if (fileSep.equals("\\")) {
            	fileSep = "\\";
            }
            int i = m_sFileName.lastIndexOf(fileSep) + 1;
            String sName = m_sFileName.substring(
                    i, m_sFileName.length() - 4);
            putValue(Action.NAME, sName);
            try {
                DocumentBuilderFactory factory = DocumentBuilderFactory
                        .newInstance();
                Document doc = factory.newDocumentBuilder().parse(file);
                doc.normalize();
                // get name and version of add-on
                Element template = doc.getDocumentElement();
                templateInfo = template.getAttribute("templateinfo");
                if (templateInfo == null || templateInfo.length() == 0) {
                    templateInfo = "switch to " + sName + " template";
                }
                templateInfo = "<html>" + templateInfo + "</html>";
                putValue(Action.SHORT_DESCRIPTION, templateInfo);
                putValue(Action.LONG_DESCRIPTION, templateInfo);
            } catch (Exception e) {
                // ignore
            }
        }

        @Override
        public void actionPerformed(ActionEvent e) {
            try {
                if (doc.validateModel() == DOC_STATUS.NO_DOCUMENT) {
                    doc.loadNewTemplate(m_sFileName);
                } else if (JOptionPane.showConfirmDialog(frame,
                        "Changing templates means the information input so far will be lost. "
                                + "Are you sure you want to change templates?",
                        "Are you sure?", JOptionPane.YES_NO_CANCEL_OPTION) == JOptionPane.YES_OPTION) {
                    doc.loadNewTemplate(m_sFileName);
                }
            } catch (Exception ex) {
                ex.printStackTrace();
                JOptionPane.showMessageDialog(
                        null,
                        "Something went wrong loading the template: "
                                + ex.getMessage());
            }
        }
    }

    private List<AbstractAction> getTemplateActions() {
        List<AbstractAction> actions = new ArrayList<AbstractAction>();
        List<String> sBeastDirectories = AddOnManager.getBeastDirectories();
        for (String sDir : sBeastDirectories) {
            File dir = new File(sDir + "/templates");
            getTemplateActionForDir(dir, actions);
        }
        return actions;
    }

    private void getTemplateActionForDir(File dir, List<AbstractAction> actions) {
        if (dir.exists() && dir.isDirectory()) {
            File[] files = dir.listFiles();
            if (files != null) {
                for (File template : files) {
                    if (template.getName().toLowerCase().endsWith(".xml")) {
                        try {
                            String sXML2 = BeautiDoc.load(template
                                    .getAbsolutePath());
                            if (sXML2.contains("templateinfo=")) {
                                actions.add(new TemplateAction(template));
                            }
                        } catch (Exception e) {
                            System.err.println(e.getMessage());
                        }
                    }
                }
            }
        }
    }

    void setMenuVisibiliy(String sParentName, Component c) {
        String sName = "";
        if (c instanceof JMenu) {
            sName = ((JMenu) c).getText();
        } else if (c instanceof JMenuItem) {
            sName = ((JMenuItem) c).getText();
        }
        if (sName.length() > 0
                && doc.beautiConfig.menuIsInvisible(sParentName + sName)) {
            c.setVisible(false);
        }
        if (c instanceof JMenu) {
            for (Component x : ((JMenu) c).getMenuComponents()) {
                setMenuVisibiliy(sParentName + sName
                        + (sName.length() > 0 ? "." : ""), x);
            }
        } else if (c instanceof Container) {
            for (int i = 0; i < ((Container) c).getComponentCount(); i++) {
                setMenuVisibiliy(sParentName, ((Container) c).getComponent(i));
            }
        }
    }

    // hide panels as indicated in the hidepanels attribute in the XML template,
    // or use default tabs to hide otherwise.
    public void hidePanels() {
        // for (int iPanel = 0; iPanel < BeautiConfig.g_panels.size(); iPanel++)
        // {
        // BeautiPanelConfig panelConfig = BeautiConfig.g_panels.get(iPanel);
        // if (!panelConfig.m_bIsVisibleInput.get()) {
        // toggleVisible(iPanel);
        // }
        // }
    } // hidePanels

    public void setUpPanels() throws Exception {
        isInitialising = true;
        // remove any existing tabs
        if (getTabCount() > 0) {
            while (getTabCount() > 0) {
                removeTabAt(0);
            }
            bPaneIsVisible = new boolean[doc.beautiConfig.panels.size()];
            Arrays.fill(bPaneIsVisible, true);
        }
        for (int iPanel = 0; iPanel < doc.beautiConfig.panels.size(); iPanel++) {
            BeautiPanelConfig panelConfig = doc.beautiConfig.panels.get(iPanel);
            bPaneIsVisible[iPanel] = panelConfig.bIsVisibleInput.get();
        }
        // add panels according to BeautiConfig
        panels = new BeautiPanel[doc.beautiConfig.panels.size()];
        for (int iPanel = 0; iPanel < doc.beautiConfig.panels.size(); iPanel++) {
            BeautiPanelConfig panelConfig = doc.beautiConfig.panels.get(iPanel);
            panels[iPanel] = new BeautiPanel(iPanel, this.doc, panelConfig);
            addTab(doc.beautiConfig.getButtonLabel(this, panelConfig.getName()),
                    null, panels[iPanel], panelConfig.getTipText());
        }

        for (int iPanel = doc.beautiConfig.panels.size() - 1; iPanel >= 0; iPanel--) {
            if (!bPaneIsVisible[iPanel]) {
                removeTabAt(iPanel);
            }
        }
        isInitialising = false;
    }

    /** record number of frames. If the last frame is closed, exit the app. **/
    static int BEAUtiIntances = 0;

    public static Beauti main2(String[] args) {
        try {
            AddOnManager.loadExternalJars();
            Utils.loadUIManager();
            BEASTObjectPanel.init();

            BeautiDoc doc = new BeautiDoc();
            if (doc.parseArgs(args) == ActionOnExit.WRITE_XML) {
                return null;
            }

            final Beauti beauti = new Beauti(doc);

            if (Utils.isMac()) {
                // set up application about-menu for Mac
                // Mac-only stuff
            	try {
                URL url = ClassLoader.getSystemResource(ModelBuilder.ICONPATH + "beauti.png");
                Icon icon = null;
                if (url != null) {
                    icon = new ImageIcon(url);
                } else {
                    System.err.println("Unable to find image: " + ModelBuilder.ICONPATH + "beauti.png");
                }
                jam.framework.Application application = new jam.framework.MultiDocApplication(null, "BEAUti", "about" , icon) {

                    @Override
                    protected JFrame getDefaultFrame() {
                        return null;
                    }

                    @Override
                    public void doQuit() {
                        beauti.a_quit.actionPerformed(null);
                    }

                    @Override
                    public void doAbout() {
                        beauti.a_about.actionPerformed(null);
                    }

                    @Override
                    public DocumentFrame doOpenFile(File file) {
                        return null;
                    }

                    @Override
                    public DocumentFrame doNew() {
                        return null;
                    }
                };
                jam.mac.Utils.macOSXRegistration(application);
            	} catch (Exception e) {
            		// ignore
            	}
                try {
                	Class<?> class_ = Class.forName("jam.maconly.OSXAdapter");
                    Method method = class_.getMethod("enablePrefs", boolean.class);
                    method.invoke(null, false);
                } catch (java.lang.NoSuchMethodException e) {
                	// ignore
                }
            }
            beauti.setUpPanels();

            beauti.currentTab = beauti.panels[0];
            beauti.hidePanels();

            beauti.addChangeListener(new ChangeListener() {
                @Override
                public void stateChanged(ChangeEvent e) {
                    if (beauti.currentTab == null) {
                        beauti.currentTab = beauti.panels[0];
                    }
                    if (beauti.currentTab != null) {
                        if (!beauti.isInitialising) {
                            beauti.currentTab.config
                                    .sync(beauti.currentTab.iPartition);
                        }
                        BeautiPanel panel = (BeautiPanel) beauti
                                .getSelectedComponent();
                        beauti.currentTab = panel;
                        beauti.refreshPanel();
                    }
                }
            });

            beauti.setVisible(true);
            beauti.refreshPanel();
            JFrame frame = new JFrame("BEAUti 2: " + doc.getTemplateName()
                    + " " + doc.getFileName());
            beauti.frame = frame;
            ImageIcon icon = BeautiPanel.getIcon(BEAUTI_ICON);
            if (icon != null) {
                frame.setIconImage(icon.getImage());
            }

            JMenuBar menuBar = beauti.makeMenuBar();
            frame.setJMenuBar(menuBar);

            if (doc.getFileName() != null || doc.alignments.size() > 0) {
                beauti.a_save.setEnabled(true);
                beauti.a_saveas.setEnabled(true);
            }

            frame.add(beauti);
            frame.setSize(1024, 768);
            frame.setLocation(BEAUtiIntances * 10, BEAUtiIntances * 10);
            frame.setVisible(true);

            // check file needs to be save on closing main frame
            frame.setDefaultCloseOperation(JFrame.DO_NOTHING_ON_CLOSE);
            BEAUtiIntances++;
            frame.addWindowListener(new WindowAdapter() {
                public void windowClosing(WindowEvent e) {
                    if (!beauti.quit()) {
                        return;
                    }
                    JFrame frame = (JFrame) e.getSource();
                    frame.dispose();
                    BEAUtiIntances--;
                    if (BEAUtiIntances == 0) {
                        System.exit(0);
                    }
                }
            });

            // Toolkit toolkit = Toolkit.getDefaultToolkit();
            // // PropertyChangeListener plistener = new
            // PropertyChangeListener() {
            // // @Override
            // // public void propertyChange(PropertyChangeEvent event) {
            // // Object o = event.getSource();
            // // Object o2 = event.getNewValue();
            // // event.getPropertyName();
            // // System.err.println(">>> " + event.getPropertyName() + " " +
            // o.getClass().getName() + "\n" + o2.getClass().getName());
            // // }
            // // };
            // AWTEventListener listener = new AWTEventListener() {
            // @Override
            // public void eventDispatched(AWTEvent event) {
            // Object o = event.getSource();
            // String label = "";
            // try {
            // Method method = o.getClass().getMethod("getText", Object.class);
            // label = (String) method.invoke(o);
            // } catch (Exception e) {
            // // TODO: handle exception
            // }
            // if (event.paramString().matches(".*\\([0-9]*,[0-9]*\\).*")) {
            // String s = event.paramString();
            // String sx = s.substring(s.indexOf('(') + 1);
            // String sy = sx;
            // sx = sx.substring(0, sx.indexOf(','));
            // sy = sy.substring(sy.indexOf(',') + 1, sy.indexOf(')'));
            // int x = Integer.parseInt(sx);
            // int y = Integer.parseInt(sy);
            // Component c = beauti.findComponentAt(x, y);
            // if (c != null) {
            // System.err.println(c.getClass().getName());
            // }
            // }
            //
            // System.err.println(label + " " + event.paramString() + " " +
            // o.getClass().getName());
            //
            // }
            // };
            // toolkit.addAWTEventListener(listener,
            // AWTEvent.ACTION_EVENT_MASK|AWTEvent.ITEM_EVENT_MASK|AWTEvent.MOUSE_EVENT_MASK);
            // // beauti.addPropertyChangeListener(plistener);

            return beauti;
        } catch (Exception e) {
            e.printStackTrace();
        }
        return null;
    } // main2

    public static void main(String[] args) {
        main2(args);
    }

} // class Beauti
