# Supplementary material for: BEAST 2: A Software Platform for Bayesian Evolutionary Analysis
Source: PLoS Comput Biol. 2014 Apr 10;10(4):e1003537. doi: 10.1371/journal.pcbi.1003537 (PMC3985171; doi:10.1371/journal.pcbi.1003537)
Supplement: Code S1 — BEAST 2.1.0 source code as compressed archive. (TGZ) [file pcbi.1003537.s001.gz › src/beast/app/beauti/ParametricDistributionInputEditor.java]

package beast.app.beauti;

import java.awt.Color;
import java.awt.Component;
import java.awt.Dimension;
import java.awt.Font;
import java.awt.FontMetrics;
import java.io.PrintWriter;
import java.io.StringWriter;
import java.text.DecimalFormat;
import java.text.DecimalFormatSymbols;
import java.util.Locale;

import javax.swing.BorderFactory;
import javax.swing.Box;
import javax.swing.JComponent;
import javax.swing.JPanel;

import org.apache.commons.math.MathException;

import beast.app.draw.BEASTObjectInputEditor;
import beast.core.Input;
import beast.core.BEASTObject;
import beast.evolution.tree.TreeDistribution;
import beast.math.distributions.MRCAPrior;
import beast.math.distributions.ParametricDistribution;


public class ParametricDistributionInputEditor extends BEASTObjectInputEditor {

    public ParametricDistributionInputEditor(BeautiDoc doc) {
		super(doc);
	}

	private static final long serialVersionUID = 1L;
    boolean useDefaultBehavior;

    @Override
    public Class<?> type() {
        //return ParametricDistributionInputEditor.class;
        return ParametricDistribution.class;
    }

    @Override
    public void init(Input<?> input, BEASTObject plugin, int itemNr, ExpandOption bExpandOption, boolean bAddButtons) {
        useDefaultBehavior = !((plugin instanceof beast.math.distributions.Prior) || plugin instanceof MRCAPrior || plugin instanceof TreeDistribution);

//    	if (useDefaultBehavior && false) {
//    		super.init(input, plugin, bExpandOption, bAddButtons);
//    	} else {
        m_bAddButtons = bAddButtons;
        m_input = input;
        m_plugin = plugin;
		this.itemNr = itemNr;
        if (input.get() != null) {
            super.init(input, plugin, itemNr, ExpandOption.TRUE, bAddButtons);
        }
        add(createGraph());
//    	}
    } // init


    @Override
    /** suppress combobox **/
    protected void addComboBox(JComponent box, Input<?> input, BEASTObject plugin) {
        if (useDefaultBehavior) {
            super.addComboBox(box, input, plugin);
        }
    }

    @Override
    /** suppress input label**/
    protected void addInputLabel() {
        if (useDefaultBehavior) {
            super.addInputLabel();
        }
    }

    /**
     * maps most significant digit to nr of ticks on graph *
     */
    final static int[] NR_OF_TICKS = new int[]{5, 10, 8, 6, 8, 10, 6, 7, 8, 9, 10};

    /* class for drawing information for a parametric distribution **/
    class PDPanel extends JPanel {
        int m_nTicks;
        private static final long serialVersionUID = 1L;

        @Override
        public void paintComponent(java.awt.Graphics g) {
            final int width = getWidth();
            final int height = getHeight();
            final int graphoffset = 20;
            final int labeloffset = 50;
            int nGraphWidth = width - graphoffset * 2;
            int nGraphHeight = height - graphoffset * 2 - labeloffset;
            g.setColor(Color.WHITE);
            g.fillRect(graphoffset, graphoffset, nGraphWidth, nGraphHeight);
            g.setColor(Color.BLACK);
            g.drawRect(graphoffset, graphoffset, nGraphWidth, nGraphHeight);

            ParametricDistribution m_distr = (ParametricDistribution) m_input.get();
            if (m_distr == null) {
                return;
            }
            try {
                m_distr.initAndValidate();
            } catch (Exception e1) {
                // ignore
            }
            int nPoints = 100;
            int[] xPoints = new int[nPoints];
            int[] yPoints = new int[nPoints];
            double[] fyPoints = new double[nPoints];
            Font font = g.getFont();
            double fMinValue = 0.1;
            double fMaxValue = 1;
            try {
                fMinValue = m_distr.inverseCumulativeProbability(0.01);
                fMaxValue = m_distr.inverseCumulativeProbability(0.99);
            } catch (Exception e) {
                // use defaults
            }
            double fXRange = fMaxValue - fMinValue;
            // adjust fYMax so that the ticks come out right
            double fX0 = fMinValue;
            int k = 0;
            double f = fXRange;
            double f2 = fX0;
            while (f > 10) {
                f /= 10;
                f2 /= 10;
                k++;
            }
            while (f < 1 && f > 0) {
                f *= 10;
                f2 *= 10;
                k--;
            }
            f = Math.ceil(f);
            f2 = Math.floor(f2);
//			final int NR_OF_TICKS_X = NR_OF_TICKS[(int) f];
            for (int i = 0; i < k; i++) {
                f *= 10;
                f2 *= 10;
            }
            for (int i = k; i < 0; i++) {
                f /= 10;
                f2 /= 10;
            }
            //double fAdjXRange = f;

            fXRange = fXRange + fMinValue - f2;
            fXRange = adjust(fXRange);
            final int NR_OF_TICKS_X = m_nTicks;

            fMinValue = f2; //fXRange = fAdjXRange;

            double fYMax = 0;
            for (int i = 0; i < nPoints; i++) {
                xPoints[i] = graphoffset + nGraphWidth * i / nPoints;
                try {
                    fyPoints[i] = m_distr.density(fMinValue + (fXRange * i) / nPoints);
                } catch (Exception e) {
                    fyPoints[i] = 0;
                }
                if (Double.isInfinite(fyPoints[i]) || Double.isNaN(fyPoints[i])) {
                    fyPoints[i] = 0;
                }
                //fyPoints[i] = Math.exp(m_distr.logDensity(fMinValue + (fXRange * i)/nPoints));
                fYMax = Math.max(fYMax, fyPoints[i]);
            }

            fYMax = adjust(fYMax);
            final int NR_OF_TICKS_Y = m_nTicks;

            for (int i = 0; i < nPoints; i++) {
                yPoints[i] = 1 + (int) (graphoffset + nGraphHeight - nGraphHeight * fyPoints[i] / fYMax);
            }
            g.drawPolyline(xPoints, yPoints, nPoints);

            // draw ticks on edge
            Font smallFont = new Font(font.getName(), font.getStyle(), 8);
            g.setFont(smallFont);
            fMinValue += m_distr.offsetInput.get();
            for (int i = 0; i <= NR_OF_TICKS_X; i++) {
                int x = graphoffset + i * nGraphWidth / NR_OF_TICKS_X;
                g.drawLine(x, graphoffset + nGraphHeight, x, graphoffset + nGraphHeight + 5);
                g.drawString(format(fMinValue + fXRange * i / NR_OF_TICKS_X), x + 2, graphoffset + nGraphHeight + 5 + 2);
            }
            for (int i = 0; i <= NR_OF_TICKS_Y; i++) {
                int y = graphoffset + nGraphHeight - i * nGraphHeight / NR_OF_TICKS_Y;
                g.drawLine(graphoffset - 5, y, graphoffset, y);
                g.drawString(format(fYMax * i / NR_OF_TICKS_Y), 0, y + 3);
            }

            g.setFont(new Font(font.getName(), font.getStyle(), 10));
            try {
                FontMetrics fontMetrics = g.getFontMetrics();
                String[] sStrs = new String[]{"2.5% Quantile", "5% Quantile", "Median", "95% Quantile", "97.5% Quantile"};
                Double[] fQuantiles = new Double[]{0.025, 0.05, 0.5, 0.95, 0.975};
                for (k = 0; k < 5; k++) {
                	try {
                		g.drawString(format(m_distr.offsetInput.get() +  m_distr.inverseCumulativeProbability(fQuantiles[k])), nGraphWidth / 2 + graphoffset, graphoffset + nGraphHeight + 20 + k * 10);
                    } catch (MathException e) {
                    	g.drawString("not available", nGraphWidth / 2 + graphoffset, graphoffset + nGraphHeight + 20 + k * 10);
                    }
                    g.drawString(sStrs[k], nGraphWidth / 2 - fontMetrics.stringWidth(sStrs[k]), graphoffset + nGraphHeight + 20 + k * 10);
                }
            } catch (Exception e) {
                // probably something wrong with the parameters of the parametric distribution
                g.drawString("Improper parameters", graphoffset, graphoffset + nGraphHeight + 20);
            }
        }
        
        private String format(double value) {
            StringWriter writer = new StringWriter();
            PrintWriter pw = new PrintWriter(writer);
            pw.printf("%.3g", value);
            pw.flush();
            return writer.toString();
        }
        
        private double adjust(double fYMax) {
            // adjust fYMax so that the ticks come out right
            int k = 0;
            double fY = fYMax;
            while (fY > 10) {
                fY /= 10;
                k++;
            }
            while (fY < 1 && fY > 0) {
                fY *= 10;
                k--;
            }
            fY = Math.ceil(fY);
            m_nTicks = NR_OF_TICKS[(int) fY];
            for (int i = 0; i < k; i++) {
                fY *= 10;
            }
            for (int i = k; i < 0; i++) {
                fY /= 10;
            }
            return fY;
        }
    }

    private Component createGraph() {
        JPanel panel = new PDPanel();
        Dimension size = new Dimension(200, 200);
        panel.setSize(size);
        panel.setPreferredSize(size);
        panel.setMinimumSize(size);
        Box box = Box.createHorizontalBox();
        box.setBorder(BorderFactory.createEmptyBorder());
        box.add(panel);
        return box;
    }


    @Override
    public void validate() {
        super.validate();
        repaint();
    }

}
