# Supplementary material for: BEAST 2: A Software Platform for Bayesian Evolutionary Analysis
Source: PLoS Comput Biol. 2014 Apr 10;10(4):e1003537. doi: 10.1371/journal.pcbi.1003537 (PMC3985171; doi:10.1371/journal.pcbi.1003537)
Supplement: Code S1 — BEAST 2.1.0 source code as compressed archive. (TGZ) [file pcbi.1003537.s001.gz › src/beast/app/beauti/BeautiDocListener.java]

package beast.app.beauti;

/**
 * @author Andrew Rambaut
 * @version $Id$
 */
public interface BeautiDocListener {
    void docHasChanged() throws Exception;
}
