# Supplementary material for: BEAST 2: A Software Platform for Bayesian Evolutionary Analysis
Source: PLoS Comput Biol. 2014 Apr 10;10(4):e1003537. doi: 10.1371/journal.pcbi.1003537 (PMC3985171; doi:10.1371/journal.pcbi.1003537)
Supplement: Code S1 — BEAST 2.1.0 source code as compressed archive. (TGZ) [file pcbi.1003537.s001.gz › src/beast/app/beauti/StateNodeListInputEditor.java]

package beast.app.beauti;

import java.util.List;

import beast.app.draw.ListInputEditor;
import beast.core.Input;
import beast.core.StateNode;
import beast.core.BEASTObject;


public class StateNodeListInputEditor extends ListInputEditor {
	private static final long serialVersionUID = 1L;

	public StateNodeListInputEditor(BeautiDoc doc) {
		super(doc);
	}
	
	@Override
	public Class<?> type() {
		return List.class;
	}
	
	@Override
	public Class<?> baseType() {
		return StateNode.class;
	}
	
	@Override
	public void init(Input<?> input, BEASTObject plugin, int itemNr, ExpandOption bExpandOption, boolean bAddButtons) {
		m_buttonStatus = ButtonStatus.NONE;
		super.init(input, plugin, itemNr, bExpandOption, bAddButtons);
	}

}
