# Supplementary material for: BEAST 2: A Software Platform for Bayesian Evolutionary Analysis
Source: PLoS Comput Biol. 2014 Apr 10;10(4):e1003537. doi: 10.1371/journal.pcbi.1003537 (PMC3985171; doi:10.1371/journal.pcbi.1003537)
Supplement: Code S1 — BEAST 2.1.0 source code as compressed archive. (TGZ) [file pcbi.1003537.s001.gz › src/beast/app/beauti/OperatorListInputEditor.java]

package beast.app.beauti;

import java.awt.Color;
import java.awt.Dimension;
import java.util.ArrayList;
import java.util.List;

import javax.swing.Box;
import javax.swing.JLabel;
import javax.swing.JTextField;
import javax.swing.event.DocumentEvent;
import javax.swing.event.DocumentListener;

import beast.app.draw.InputEditor;
import beast.app.draw.ListInputEditor;
import beast.core.Input;
import beast.core.Operator;
import beast.core.StateNode;
import beast.core.BEASTObject;


public class OperatorListInputEditor extends ListInputEditor {
    private static final long serialVersionUID = 1L;
    List<JTextField> textFields = new ArrayList<JTextField>();
    List<Operator> operators = new ArrayList<Operator>();

	public OperatorListInputEditor(BeautiDoc doc) {
		super(doc);
	}

    @Override
    public Class<?> type() {
        return List.class;
    }

    @Override
    public Class<?> baseType() {
        return Operator.class;
    }

    @Override
    public void init(Input<?> input, BEASTObject plugin, int itemNr, ExpandOption bExpandOption, boolean bAddButtons) {
    	Box box = Box.createHorizontalBox();
    	box.add(Box.createHorizontalStrut(25));
    	box.add(new JLabel("Operator"));
    	box.add(Box.createGlue());
    	box.add(new JLabel("Weight"));
    	box.add(Box.createHorizontalStrut(20));
    	add(box);
    	
    	m_buttonStatus = ButtonStatus.NONE;
    	super.init(input, plugin, itemNr, bExpandOption, bAddButtons);
    }
    
    @Override
    protected InputEditor addPluginItem(Box itemBox, BEASTObject plugin) {
        Operator operator = (Operator) plugin;

        JTextField entry = new JTextField(" " + getLabel(operator));
        entry.setMinimumSize(new Dimension(200, 16));
        //entry.setMaximumSize(new Dimension(200, 20));
        m_entries.add(entry);
        entry.setBackground(getBackground());
        entry.setBorder(null);
        itemBox.add(Box.createRigidArea(new Dimension(5, 1)));
        itemBox.add(entry);
        entry.setEditable(false);

//        JLabel label = new JLabel(getLabel(operator));
//        label.setBackground(Color.WHITE);
//        m_labels.add(label);
//        m_entries.add(null);
//        itemBox.add(label);


        itemBox.add(Box.createHorizontalGlue());
        JTextField weightEntry = new JTextField();
        weightEntry.setToolTipText(operator.m_pWeight.getHTMLTipText());
        weightEntry.setText(operator.m_pWeight.get() + "");
        weightEntry.getDocument().addDocumentListener(new OperatorDocumentListener(operator, weightEntry));
        Dimension size = new Dimension(50, 25);
        weightEntry.setMinimumSize(size);
        weightEntry.setPreferredSize(size);
        weightEntry.setMaximumSize(new Dimension(50, 50));
        itemBox.add(weightEntry);

        return this;
    }


    /**
     * class to set weight-input on an operator when it changes in the list *
     */
    class OperatorDocumentListener implements DocumentListener {
        Operator m_operator;
        JTextField m_weightEntry;

        OperatorDocumentListener(Operator operator, JTextField weightEntry) {
            m_operator = operator;
            m_weightEntry = weightEntry;
            textFields.add(weightEntry);
            operators.add(operator);
        }

        @Override
        public void removeUpdate(DocumentEvent e) {
            processEntry();
        }

        @Override
        public void insertUpdate(DocumentEvent e) {
            processEntry();
        }

        @Override
        public void changedUpdate(DocumentEvent e) {
            processEntry();
        }

        void processEntry() {
            try {
                Double fWeight = Double.parseDouble(m_weightEntry.getText());
                m_operator.m_pWeight.setValue(fWeight, m_operator);
            } catch (Exception e) {
                // ignore
            }
            validate();
        }
    }

    ;

    @Override
    public void updateState() {
        super.updateState();
        for (int i = 0; i < textFields.size(); i++) {
            textFields.get(i).setText(operators.get(i).m_pWeight.get() + "");
            //m_labels.get(i).setText(getLabel(m_operators.get(i)));
            m_entries.get(i).setText(getLabel(operators.get(i)));
        }
    }

    String getLabel(Operator operator) {
        String sName = operator.getClass().getName();
        sName = sName.substring(sName.lastIndexOf('.') + 1);
        sName = sName.replaceAll("Operator", "");
        if (sName.matches(".*[A-Z].*")) {
            sName = sName.replaceAll("(.)([A-Z])", "$1 $2");
        }
        sName += ": ";
        try {
            for (BEASTObject plugin2 : operator.listActivePlugins()) {
                if (plugin2 instanceof StateNode && ((StateNode) plugin2).isEstimatedInput.get()) {
                    sName += plugin2.getID() + " ";
                }
            }
        } catch (Exception e) {
            // ignore
        }
        String sTipText = getDoc().tipTextMap.get(operator.getID());
        if (sTipText != null) {
            sName += " " + sTipText;
        }
        return sName;
    }
} // OperatorListInputEditor
