# Supplementary material for: BEAST 2: A Software Platform for Bayesian Evolutionary Analysis
Source: PLoS Comput Biol. 2014 Apr 10;10(4):e1003537. doi: 10.1371/journal.pcbi.1003537 (PMC3985171; doi:10.1371/journal.pcbi.1003537)
Supplement: Code S1 — BEAST 2.1.0 source code as compressed archive. (TGZ) [file pcbi.1003537.s001.gz › src/beast/app/tools/TableEditorStopper.java]

package beast.app.tools;

import java.awt.Component;
import java.awt.event.FocusAdapter;
import java.awt.event.FocusEvent;
import java.beans.PropertyChangeEvent;
import java.beans.PropertyChangeListener;
import javax.swing.JTable;
import javax.swing.table.TableCellEditor;

// TODO: check whetehr this is still relevant. Last complaint was at 16-JUN-2011! 

/**
 * This class is a workaround for a bug in Java (4503845)
 * see http://bugs.sun.com/bugdatabase/view_bug.do?bug_id=4503845
 * Although the state appears as fixed, it does not yet work on 1.5
 * (see the comments at the end on the previous page)
 * <p/>
 * The bug refers to tables with editing cells. When the user interacts
 * with other UI element -or other cell in the table-, the editor component
 * should receive a stopCellEditing call.
 * This does not happen if the user selects a UI element outside the table.
 * <p/>
 * For example:
 * - A dialog contains a table and a Cancel button that, before closing,
 * verifies whether there are changes to save.
 * -The user is modifying one cell and then presses the Cancel button
 * -Then the cell editor does not receive an stopCellEditing call, so
 * there seems to be no changes to save!
 * <p/>
 * A basic solution for this last example would be to call to
 * table.getCellEditor().stopCellEditing() when reacting to events on the
 * Cancel button, but this call should be made on every event handler for
 * each UI element!
 * <p/>
 * This class works by listening to focus events when a cell editor is selected.
 * If the focus is transfered to any place outside the table, it calls to
 * stopCellEditing()
 * Why is it not enough to check the focus on just the editor component?
 * => Because the TableCellEditor could be composed of multiple Components
 */
public class TableEditorStopper extends FocusAdapter implements PropertyChangeListener {
    public static void ensureEditingStopWhenTableLosesFocus(JTable table) {
        new TableEditorStopper(table);
    }

    private TableEditorStopper(JTable table) {
        this.table = table;
        table.addPropertyChangeListener("tableCellEditor", this);
    }

    public void propertyChange(PropertyChangeEvent evt) {
        if (focused != null) {
            focused.removeFocusListener(this);
        }
        focused = table.getEditorComponent();
        if (focused != null) {
            focused.addFocusListener(this);
        }
    }

    public void focusLost(FocusEvent e) {
        if (focused != null) {
            focused.removeFocusListener(this);
            focused = e.getOppositeComponent();
            if (table == focused || table.isAncestorOf(focused)) {
                focused.addFocusListener(this);
            } else {
                focused = null;
                TableCellEditor editor = table.getCellEditor();
                if (editor != null) {
                    editor.stopCellEditing();
                }
            }
        }
    }

    private Component focused;
    private JTable table;
}
