# Supplementary material for: BEAST 2: A Software Platform for Bayesian Evolutionary Analysis
Source: PLoS Comput Biol. 2014 Apr 10;10(4):e1003537. doi: 10.1371/journal.pcbi.1003537 (PMC3985171; doi:10.1371/journal.pcbi.1003537)
Supplement: Code S1 — BEAST 2.1.0 source code as compressed archive. (TGZ) [file pcbi.1003537.s001.gz › src/beast/app/util/Utils.java]

package beast.app.util;


import javax.swing.*;
import javax.swing.UIManager.LookAndFeelInfo;
import javax.swing.filechooser.FileNameExtensionFilter;
import java.awt.*;
import java.io.File;
import java.io.FilenameFilter;
import java.lang.reflect.Method;
import java.util.*;

/**
 * @author Andrew Rambaut
 * @author Alexei Drummond
 */
public class Utils {

    /**
     * This function takes a file name and an array of extensions (specified
     * without the leading '.'). If the file name ends with one of the extensions
     * then it is returned with this trimmed off. Otherwise the file name is
     * return as it is.
     *
     * @param fileName   String
     * @param extensions String[]
     * @return the trimmed filename
     */
    public static String trimExtensions(String fileName, String[] extensions) {

        String newName = null;

        for (String extension : extensions) {
            final String ext = "." + extension;
            if (fileName.toUpperCase().endsWith(ext.toUpperCase())) {
                newName = fileName.substring(0, fileName.length() - ext.length());
            }
        }

        return (newName != null) ? newName : fileName;
    }

    /**
     * @param caller Object
     * @param name   String
     * @return a named image from file or resource bundle.
     */
    public static Image getImage(Object caller, String name) {

        java.net.URL url = caller.getClass().getResource(name);
        if (url != null) {
            return Toolkit.getDefaultToolkit().createImage(url);
        } else {
            if (caller instanceof Component) {
                Component c = (Component) caller;
                Image i = c.createImage(100, 20);
                Graphics g = c.getGraphics();
                g.drawString("Not found!", 1, 15);
                return i;
            } else return null;
        }
    }

    public static File getCWD() {
        final String f = System.getProperty("user.dir");
        return new File(f);
    }


    public static void loadUIManager() {
        boolean lafLoaded = false;

        if (isMac()) {
            System.setProperty("apple.awt.graphics.UseQuartz", "true");
            System.setProperty("apple.awt.antialiasing", "true");
            System.setProperty("apple.awt.rendering", "VALUE_RENDER_QUALITY");

            System.setProperty("apple.laf.useScreenMenuBar", "true");
            System.setProperty("apple.awt.draggableWindowBackground", "true");
            System.setProperty("apple.awt.showGrowBox", "true");

            try {

                try {
                    // We need to do this using dynamic class loading to avoid other platforms
                    // having to link to this class. If the Quaqua library is not on the classpath
                    // it simply won't be used.
                    Class<?> qm = Class.forName("ch.randelshofer.quaqua.QuaquaManager");
                    Method method = qm.getMethod("setExcludedUIs", Set.class);

                    Set<String> excludes = new HashSet<String>();
                    excludes.add("Button");
                    excludes.add("ToolBar");
                    method.invoke(null, excludes);

                } catch (Throwable e) {
                }

                //set the Quaqua Look and Feel in the UIManager
                UIManager.setLookAndFeel(
                        "ch.randelshofer.quaqua.QuaquaLookAndFeel"
                );
                lafLoaded = true;

            } catch (Exception e) {

            }

            UIManager.put("SystemFont", new Font("Lucida Grande", Font.PLAIN, 13));
            UIManager.put("SmallSystemFont", new Font("Lucida Grande", Font.PLAIN, 11));
        }

        try {

            if (!lafLoaded) {
            	if (isMac()) {
            		UIManager.setLookAndFeel("javax.swing.plaf.metal");
            	} else {
                    try {
                        for (LookAndFeelInfo info : UIManager.getInstalledLookAndFeels()) {
                            if ("Nimbus".equals(info.getName())) {
                                UIManager.setLookAndFeel(info.getClassName());
                                break;
                            }
                        }
                    } catch (Exception e) {
                        // If Nimbus is not available, you can set the GUI to another look and feel.
                        UIManager.setLookAndFeel("javax.swing.plaf.metal");
                    } 
            	}
                //UIManager.getSystemLookAndFeelClassName());
            }
        } catch (Exception e) {
        }
    }

    public static boolean isMac() {
        return System.getProperty("os.name").toLowerCase().startsWith("mac");
    }

    public static boolean isWindows() {
        return System.getProperty("os.name").toLowerCase().startsWith("windows");
    }

    public static boolean isLinux() {
        return System.getProperty("os.name").toLowerCase().startsWith("linux");
    }

    public static File getLoadFile(String message) {
        return getLoadFile(message, null, null, (String[]) null);
    }

    public static File getSaveFile(String message) {
        return getSaveFile(message, null, null, (String[]) null);
    }

    public static File getLoadFile(String message, File defaultFileOrDir, String description, final String... extensions) {
        File[] files = getFile(message, true, defaultFileOrDir, false, description, extensions);
        if (files == null) {
            return null;
        } else {
            return files[0];
        }
    }

    public static File getSaveFile(String message, File defaultFileOrDir, String description, final String... extensions) {
        File[] files = getFile(message, false, defaultFileOrDir, false, description, extensions);
        if (files == null) {
            return null;
        } else {
            return files[0];
        }
    }

    public static File[] getLoadFiles(String message, File defaultFileOrDir, String description, final String... extensions) {
        return getFile(message, true, defaultFileOrDir, true, description, extensions);
    }

    public static File[] getSaveFiles(String message, File defaultFileOrDir, String description, final String... extensions) {
        return getFile(message, false, defaultFileOrDir, true, description, extensions);
    }

    public static File[] getFile(String message, boolean bLoadNotSave, File defaultFileOrDir, boolean bAllowMultipleSelection, String description, final String... extensions) {
        if (isMac()) {
            java.awt.Frame frame = new java.awt.Frame();
            java.awt.FileDialog chooser = new java.awt.FileDialog(frame, message,
                    (bLoadNotSave ? java.awt.FileDialog.LOAD : java.awt.FileDialog.SAVE));
            if (defaultFileOrDir != null) {
                if (defaultFileOrDir.isDirectory()) {
                    chooser.setDirectory(defaultFileOrDir.getAbsolutePath());
                } else {
                    chooser.setFile(defaultFileOrDir.getAbsolutePath());
                }
            }
            if (description != null) {
                FilenameFilter filter = new FilenameFilter() {
                    @Override
                    public boolean accept(File dir, String name) {
                        for (int i = 0; i < extensions.length; i++) {
                            if (name.toLowerCase().endsWith(extensions[i].toLowerCase())) {
                                return true;
                            }
                        }
                        return false;
                    }
                };
                chooser.setFilenameFilter(filter);
            }

            //        chooser.show();
            chooser.setVisible(true);
            if (chooser.getFile() == null) return null;
            java.io.File file = new java.io.File(chooser.getDirectory(), chooser.getFile());
            chooser.dispose();
            frame.dispose();
            return new File[]{file};
        } else {
            // No file name in the arguments so throw up a dialog box...
            java.awt.Frame frame = new java.awt.Frame();
            frame.setTitle(message);
            final JFileChooser chooser = new JFileChooser(defaultFileOrDir);
            chooser.setMultiSelectionEnabled(bAllowMultipleSelection);
            //chooser.setFileSelectionMode(JFileChooser.FILES_AND_DIRECTORIES);

            if (description != null) {
                FileNameExtensionFilter filter = new FileNameExtensionFilter(description, extensions);
                chooser.setFileFilter(filter);
            }

            if (bLoadNotSave) {
                if (chooser.showOpenDialog(frame) == JFileChooser.APPROVE_OPTION) {
                    frame.dispose();
                    if (bAllowMultipleSelection) {
                        return chooser.getSelectedFiles();
                    } else {
                        if (chooser.getSelectedFile() == null) {
                            return null;
                        }
                        return new File[]{chooser.getSelectedFile()};
                    }
                }
            } else {
                if (chooser.showSaveDialog(frame) == JFileChooser.APPROVE_OPTION) {
                    frame.dispose();
                    if (bAllowMultipleSelection) {
                        return chooser.getSelectedFiles();
                    } else {
                        if (chooser.getSelectedFile() == null) {
                            return null;
                        }
                        return new File[]{chooser.getSelectedFile()};
                    }
                }
            }
        }
        return null;
    }


}
