# Supplementary material for: BEAST 2: A Software Platform for Bayesian Evolutionary Analysis
Source: PLoS Comput Biol. 2014 Apr 10;10(4):e1003537. doi: 10.1371/journal.pcbi.1003537 (PMC3985171; doi:10.1371/journal.pcbi.1003537)
Supplement: Code S1 — BEAST 2.1.0 source code as compressed archive. (TGZ) [file pcbi.1003537.s001.gz › src/beast/app/util/MessageLogHandler.java]

package beast.app.util;

import java.util.logging.*;

public class MessageLogHandler extends StreamHandler {

    public MessageLogHandler() {
        setOutputStream(System.out);
        setFormatter(new MessageLogFormatter());
    }


    public void publish(LogRecord record) {
        super.publish(record);
        flush();
    }

    public void close() {
        flush();
    }

    private class MessageLogFormatter extends Formatter {

        // Line separator string.  This is the value of the line.separator
        // property at the moment that the SimpleFormatter was created.
        private final String lineSeparator = System.getProperty("line.separator");

        // AR - is there a reason why this was used? It causes warnings at compile
//        private final String lineSeparator = (String) java.security.AccessController.doPrivileged(
//                new sun.security.action.GetPropertyAction("line.separator"));

        /**
         * Format the given LogRecord.
         *
         * @param record the log record to be formatted.
         * @return a formatted log record
         */
        public synchronized String format(LogRecord record) {
            final StringBuffer sb = new StringBuffer();
            sb.append(formatMessage(record));
            sb.append(lineSeparator);
            return sb.toString();
        }
    }
}
