# Supplementary material for: BEAST 2: A Software Platform for Bayesian Evolutionary Analysis
Source: PLoS Comput Biol. 2014 Apr 10;10(4):e1003537. doi: 10.1371/journal.pcbi.1003537 (PMC3985171; doi:10.1371/journal.pcbi.1003537)
Supplement: Code S1 — BEAST 2.1.0 source code as compressed archive. (TGZ) [file pcbi.1003537.s001.gz › src/beast/app/util/Version.java]

package beast.app.util;

/**
 * Version last changed 2004/05/07 by AER
 *
 * @author Alexei Drummond
 * @author Andrew Rambaut
 * @version $Id: Version.java,v 1.13 2005/07/11 14:06:25 rambaut Exp $
 */
public abstract class Version {

    public abstract String getVersion();

    public abstract String getVersionString();

    public abstract String getBuildString();

    public abstract String getDateString();

    public abstract String[] getCredits();

    public String getHTMLCredits() {
        String sStr = "";
        for (String s : getCredits()) {
            if (s.contains("@")) {
                sStr += "<a href=\"mailto:" + s + "\">" + s + "</a><br>";
            }
            if (s.contains("http")) {
                sStr += "<a href=\"" + s + "\">" + s + "</a><br>";
            } else {
                sStr += "<p>" + s + "</p>";
            }
        }
        return sStr;

    }
}
