# Supplementary material for: BEAST 2: A Software Platform for Bayesian Evolutionary Analysis
Source: PLoS Comput Biol. 2014 Apr 10;10(4):e1003537. doi: 10.1371/journal.pcbi.1003537 (PMC3985171; doi:10.1371/journal.pcbi.1003537)
Supplement: Code S1 — BEAST 2.1.0 source code as compressed archive. (TGZ) [file pcbi.1003537.s001.gz › src/beast/app/beastapp/BeastDialog.java]

package beast.app.beastapp;

import jam.html.SimpleLinkListener;
import jam.mac.Utils;
import jam.panels.OptionsPanel;

import javax.swing.*;
import javax.swing.border.EmptyBorder;
import javax.swing.border.TitledBorder;
import javax.swing.event.ChangeEvent;
import javax.swing.event.ChangeListener;
import javax.swing.filechooser.FileFilter;

import java.awt.*;
import java.awt.event.ActionEvent;
import java.awt.event.ActionListener;
import java.io.File;


public class BeastDialog {
    private final JFrame frame;

    private final OptionsPanel optionPanel;

    private final WholeNumberField seedText = new WholeNumberField((long) 1, Long.MAX_VALUE);
    //    private final JCheckBox overwriteCheckBox = new JCheckBox("Allow overwriting of log files");
    private final JComboBox logginMode = new JComboBox(new String[]{"default: only write new log files",
            "overwrite: overwrite log files",
            "resume: appends log to existing files (if any)"});

    private final JCheckBox beagleCheckBox = new JCheckBox("Use BEAGLE library if available:");
    private final JCheckBox beagleInfoCheckBox = new JCheckBox("Show list of available BEAGLE resources and Quit");
    private final JComboBox beagleResourceCombo = new JComboBox(new Object[]{"CPU", "GPU"});
    private final JCheckBox beagleSSECheckBox = new JCheckBox("Use CPU's SSE extensions");
    private final JComboBox beaglePrecisionCombo = new JComboBox(new Object[]{"Double", "Single"});

    private final JComboBox threadsCombo = new JComboBox(new Object[]{"Automatic", 0, 1, 2, 3, 4, 5, 6, 7, 8});

    private File inputFile = null;

    public BeastDialog(final JFrame frame, final String titleString, final Icon icon) {
        this.frame = frame;

        optionPanel = new OptionsPanel(12, 12);

        //this.frame = frame;

//        JPanel panel = new JPanel(new BorderLayout());
//        panel.setOpaque(false);

        final JLabel titleText = new JLabel(titleString);
        titleText.setIcon(icon);
        optionPanel.addSpanningComponent(titleText);
        titleText.setFont(new Font("sans-serif", 0, 12));

        final JButton inputFileButton = new JButton("Choose File...");
        final JTextField inputFileNameText = new JTextField("not selected", 16);

        inputFileButton.addActionListener(new ActionListener() {
            public void actionPerformed(ActionEvent ae) {
                File file = beast.app.util.Utils.getLoadFile("Load xml file", inputFile, "Beast xml files", "xml");
                if (file != null) {
                    inputFile = file;
                    inputFileNameText.setText(inputFile.getName());
                }

//            	if (!Utils.isMacOSX()) {
//	        		JFileChooser fc = new JFileChooser(System.getProperty("user.dir"));
//	        		fc.addChoosableFileFilter(new FileFilter() {
//	        			public boolean accept(File f) {
//	        				if (f.isDirectory()) {
//	        					return true;
//	        				}
//	        				String name = f.getName().toLowerCase();
//	        				if (name.endsWith(".xml")) {
//	        					return true;
//	        				}
//	        				return false;
//	        			}
//	
//	        			// The description of this filter
//	        			public String getDescription() {
//	        				return "xml files";
//	        			}
//	        		});
//	
//	        		fc.setDialogTitle("Load xml file");
//	        		int rval = fc.showOpenDialog(null);
//	        		if (rval == JFileChooser.APPROVE_OPTION) {
//	                    inputFile = fc.getSelectedFile();
//	                    inputFileNameText.setText(inputFile.getName());
//	        		}
//                } else {
//                    FileDialog dialog = new FileDialog(frame,
//                            "Select target file...",
//                            FileDialog.LOAD);
//
//                    dialog.setVisible(true);
//                    if (dialog.getFile() == null) {
//                        // the dialog was cancelled...
//                        return;
//                    }
//
//                    inputFile = new File(dialog.getDirectory(), dialog.getFile());
//                    inputFileNameText.setText(inputFile.getName());
//
//                }
            }
        });
        inputFileNameText.setEditable(false);

        JPanel panel1 = new JPanel(new BorderLayout(0, 0));
        panel1.add(inputFileNameText, BorderLayout.CENTER);
        panel1.add(inputFileButton, BorderLayout.EAST);
        optionPanel.addComponentWithLabel("BEAST XML File: ", panel1);

        optionPanel.addComponent(logginMode);
//        optionPanel.addComponent(overwriteCheckBox);

        optionPanel.addSeparator();

        seedText.setColumns(12);
        optionPanel.addComponentWithLabel("Random number seed: ", seedText);

        optionPanel.addComponentWithLabel("Thread pool size: ", threadsCombo);

        optionPanel.addSeparator();

        optionPanel.addSpanningComponent(beagleCheckBox);
        beagleCheckBox.setSelected(true);

        final OptionsPanel optionPanel1 = new OptionsPanel(0, 12);
//        optionPanel1.setBorder(BorderFactory.createEmptyBorder());
        optionPanel1.setBorder(new TitledBorder(""));

        OptionsPanel optionPanel2 = new OptionsPanel(0, 12);
        optionPanel2.setBorder(BorderFactory.createEmptyBorder());
        final JLabel label1 = optionPanel2.addComponentWithLabel("Prefer use of: ", beagleResourceCombo);
//        optionPanel2.addComponent(beagleSSECheckBox);
        beagleSSECheckBox.setSelected(true);
        final JLabel label2 = optionPanel2.addComponentWithLabel("Prefer precision: ", beaglePrecisionCombo);
        optionPanel2.addComponent(beagleInfoCheckBox);

        optionPanel1.addComponent(optionPanel2);

        final JEditorPane beagleInfo = new JEditorPane("text/html",
                "<html><div style=\"font-family:sans-serif;font-size:12;\"><p>BEAGLE is a high-performance phylogenetic library that can make use of<br>" +
                        "additional computational resources such as graphics boards. It must be<br>" +
                        "downloaded and installed independently of BEAST:</p>" +
                        "<pre><a href=\"http://beagle-lib.googlecode.com/\">http://beagle-lib.googlecode.com/</a></pre></div>");
        beagleInfo.setOpaque(false);
        beagleInfo.setEditable(false);
        beagleInfo.addHyperlinkListener(new SimpleLinkListener());
        optionPanel1.addComponent(beagleInfo);

        optionPanel.addSpanningComponent(optionPanel1);

        beagleInfoCheckBox.setEnabled(false);
        beagleCheckBox.addChangeListener(new ChangeListener() {
            public void stateChanged(ChangeEvent e) {
                beagleInfo.setEnabled(beagleCheckBox.isSelected());
                beagleInfoCheckBox.setEnabled(beagleCheckBox.isSelected());
                label1.setEnabled(beagleCheckBox.isSelected());
                beagleResourceCombo.setEnabled(beagleCheckBox.isSelected());
                beagleSSECheckBox.setEnabled(beagleCheckBox.isSelected());
                label2.setEnabled(beagleCheckBox.isSelected());
                beaglePrecisionCombo.setEnabled(beagleCheckBox.isSelected());
            }
        });

        beagleCheckBox.setSelected(false);
        beagleResourceCombo.setSelectedItem("CPU");
    }

    public boolean showDialog(String title, long seed) {

        JOptionPane optionPane = new JOptionPane(optionPanel,
                JOptionPane.PLAIN_MESSAGE,
                JOptionPane.OK_CANCEL_OPTION,
                null,
                new String[]{"Run", "Quit"},
                "Run");
        optionPane.setBorder(new EmptyBorder(12, 12, 12, 12));

        seedText.setValue(seed);

        final JDialog dialog = optionPane.createDialog(frame, title);
        //dialog.setResizable(true);
        dialog.pack();

        dialog.setVisible(true);

        if (optionPane.getValue() == null) {
            System.exit(0);
        }

        return optionPane.getValue().equals("Run");
    }

    public long getSeed() {
        return seedText.getLongValue();
    }

//    public boolean allowOverwrite() {
//        return overwriteCheckBox.isSelected();
//    }

    public int getLogginMode() {
        return logginMode.getSelectedIndex();
    }

    public boolean useBeagle() {
        return beagleCheckBox.isSelected();
    }

    public boolean preferBeagleGPU() {
        return beagleResourceCombo.getSelectedItem().equals("GPU");
    }

    public boolean preferBeagleCPU() {
        return beagleResourceCombo.getSelectedItem().equals("CPU");
    }

    public boolean preferBeagleSSE() {
        // for the moment we will alway use SSE if CPU is selected...
        return preferBeagleCPU();
    }

    public boolean preferBeagleSingle() {
        return beaglePrecisionCombo.getSelectedItem().equals("Single");
    }

    public boolean preferBeagleDouble() {
        return beaglePrecisionCombo.getSelectedItem().equals("Double");
    }

    public boolean showBeagleInfo() {
        return beagleInfoCheckBox.isSelected();
    }

    public int getThreadPoolSize() {
        if (threadsCombo.getSelectedIndex() == 0) {
            // Automatic
            return -1;
        }
        return (Integer) threadsCombo.getSelectedItem();
    }

    public File getInputFile() {
        return inputFile;
    }
}
