# Supplementary material for: BEAST 2: A Software Platform for Bayesian Evolutionary Analysis
Source: PLoS Comput Biol. 2014 Apr 10;10(4):e1003537. doi: 10.1371/journal.pcbi.1003537 (PMC3985171; doi:10.1371/journal.pcbi.1003537)
Supplement: Code S1 — BEAST 2.1.0 source code as compressed archive. (TGZ) [file pcbi.1003537.s001.gz › src/beast/app/beastapp/BeastVersion.java]

package beast.app.beastapp;

import beast.app.util.Version;

/**
 * This class provides a mechanism for returning the version number of the
 * dr software. It relies on the administrator of the dr source using the
 * module tagging system in CVS. The method getVersionString() will return
 * the version of dr under the following condition: <BR>
 * 1. the dr source has been checked out *by tag* before being packaged for
 * distribution.
 * <p/>
 *
 * @author Alexei Drummond
 * @author Andrew Rambaut
 */
public class BeastVersion extends Version {

    /**
     * Version string: assumed to be in format x.x.x
     */
    private static final String VERSION = "2.1.0";

    private static final String DATE_STRING = "2002-2013";

    private static final boolean IS_PRERELEASE = false;

    private static final String REVISION = "$Rev: 1041 $";

    public String getVersion() {
        return VERSION;
    }

    public String getVersionString() {
        return "v" + VERSION + (IS_PRERELEASE ? " Prerelease " + getBuildString() : "");
    }

    public String getDateString() {
        return DATE_STRING;
    }

    public String[] getCredits() {
        return new String[]{
                "Designed and developed by",
                "Remco Bouckaert, Alexei J. Drummond, Andrew Rambaut and Marc A. Suchard",
                "",
                "Department of Computer Science",
                "University of Auckland",
                "remco@cs.auckland.ac.nz",
                "alexei@cs.auckland.ac.nz",
                "",
                "Institute of Evolutionary Biology",
                "University of Edinburgh",
                "a.rambaut@ed.ac.uk",
                "",
                "David Geffen School of Medicine",
                "University of California, Los Angeles",
                "msuchard@ucla.edu",
                "",
                "Downloads, Help & Resources:",

                "\thttp://beast2.cs.auckland.ac.nz",
                "",
                "Source code distributed under the GNU Lesser General Public License:",
                "\thttp://code.google.com/p/beast2",
                "",
                "BEAST developers:",
                "\tAlex Alekseyenko, Trevor Bedford, Erik Bloomquist, Joseph Heled, ",
                "\tSebastian Hoehna, Denise Kuehnert, Philippe Lemey, Wai Lok Sibon Li, ",
                "\tGerton Lunter, Sidney Markowitz, Vladimir Minin, Michael Defoin Platel, ",
                "\tOliver Pybus, Chieh-Hsi Wu, Walter Xie",
                "",
                "Thanks to:",
                "\tRoald Forsberg, Beth Shapiro and Korbinian Strimmer"};
    }

    public String getHTMLCredits() {
        return
                "<p>Designed and developed by<br>" +
                        "Remco Bouckaert, Alexei J. Drummond, Andrew Rambaut and Marc A. Suchard</p>" +
                        "<p>Department of Computer Science, University of Auckland<br>" +
                        "<a href=\"mailto:remco@cs.auckland.ac.nz\">remco@cs.auckland.ac.nz</a><br>" +
                        "<a href=\"mailto:alexei@cs.auckland.ac.nz\">alexei@cs.auckland.ac.nz</a></p>" +
                        "<p>Institute of Evolutionary Biology, University of Edinburgh<br>" +
                        "<a href=\"mailto:a.rambaut@ed.ac.uk\">a.rambaut@ed.ac.uk</a></p>" +
                        "<p>David Geffen School of Medicine, University of California, Los Angeles<br>" +
                        "<a href=\"mailto:msuchard@ucla.edu\">msuchard@ucla.edu</a></p>" +
                        "<p><a href=\"http://beast2.cs.auckland.ac.nz\">http://beast2.cs.auckland.ac.nz</a></p>" +
                        "<p>Source code distributed under the GNU LGPL:<br>" +
                        "<a href=\"http://beast2.googlecode.com/\">http://beast2.googlecode.com/</a></p>" +
                        "<p>BEAST developers:<br>" +
                        "Alex Alekseyenko, Erik Bloomquist, Joseph Heled, Sebastian Hoehna, Philippe Lemey,<br>" +
                        "Wai Lok Sibon Li, Gerton Lunter, Sidney Markowitz, Vladimir Minin,<br>" +
                        "Michael Defoin Platel, Oliver Pybus, Chieh-Hsi Wu, Walter Xie,<br>" +
                        "Denise Kuehnert</p>" +
                        "<p>Thanks to Roald Forsberg, Beth Shapiro and Korbinian Strimmer</p>";
    }

    public String getBuildString() {
        return "r" + REVISION.split(" ")[1];
    }
}
