# Supplementary material for: BEAST 2: A Software Platform for Bayesian Evolutionary Analysis
Source: PLoS Comput Biol. 2014 Apr 10;10(4):e1003537. doi: 10.1371/journal.pcbi.1003537 (PMC3985171; doi:10.1371/journal.pcbi.1003537)
Supplement: Code S1 — BEAST 2.1.0 source code as compressed archive. (TGZ) [file pcbi.1003537.s001.gz › src/beast/app/draw/BEASTObjectSet.java]

package beast.app.draw;

import java.util.ArrayList;
import java.util.List;

import beast.core.Description;
import beast.core.Input;
import beast.core.BEASTObject;


@Description("Set of plugins to represent partially finished models in GUIs")
public class BEASTObjectSet extends BEASTObject {
    public Input<List<BEASTObject>> m_plugins = new Input<List<BEASTObject>>("plugin", "set of the plugins in this collection", new ArrayList<BEASTObject>());

    @Override
    public void initAndValidate() {
    }
}
