# Supplementary material for: BEAST 2: A Software Platform for Bayesian Evolutionary Analysis
Source: PLoS Comput Biol. 2014 Apr 10;10(4):e1003537. doi: 10.1371/journal.pcbi.1003537 (PMC3985171; doi:10.1371/journal.pcbi.1003537)
Supplement: Code S1 — BEAST 2.1.0 source code as compressed archive. (TGZ) [file pcbi.1003537.s001.gz › src/beast/app/draw/IntegerInputEditor.java]

package beast.app.draw;

import beast.app.beauti.BeautiDoc;

public class IntegerInputEditor extends InputEditor.Base {
    private static final long serialVersionUID = 1L;

    public IntegerInputEditor(BeautiDoc doc) {
        super(doc);
    }
    //public IntegerInputEditor() {}

    @Override
    public Class<?> type() {
        return Integer.class;
    }

} // class IntegerInputEditor
