# Supplementary material for: BEAST 2: A Software Platform for Bayesian Evolutionary Analysis
Source: PLoS Comput Biol. 2014 Apr 10;10(4):e1003537. doi: 10.1371/journal.pcbi.1003537 (PMC3985171; doi:10.1371/journal.pcbi.1003537)
Supplement: Code S1 — BEAST 2.1.0 source code as compressed archive. (TGZ) [file pcbi.1003537.s001.gz › src/beast/app/draw/ListInputEditor.java]

package beast.app.draw;


import javax.imageio.ImageIO;
import javax.swing.*;
import javax.swing.event.DocumentEvent;
import javax.swing.event.DocumentListener;

import beast.app.beauti.BeautiDoc;
import beast.core.Input;
import beast.core.BEASTObject;


import java.awt.*;
import java.awt.event.ActionEvent;
import java.awt.event.ActionListener;
import java.util.ArrayList;
import java.util.HashSet;
import java.util.List;
import java.util.Set;

public class ListInputEditor extends InputEditor.Base {
    private static final long serialVersionUID = 1L;
    static Image DOWN_ICON;
    static Image RIGHT_ICON;

    {
        try {
            java.net.URL downURL = ClassLoader.getSystemResource(ModelBuilder.ICONPATH + "down.png");
            DOWN_ICON = ImageIO.read(downURL); 
            java.net.URL leftURL = ClassLoader.getSystemResource(ModelBuilder.ICONPATH + "right.png");
            RIGHT_ICON = ImageIO.read(leftURL);
        } catch (Exception e) {
            e.printStackTrace();
        }
    }


    protected ButtonStatus m_buttonStatus = ButtonStatus.ALL;

    /**
     * buttons for manipulating the list of inputs *
     */
    protected SmallButton m_addButton;
    protected List<JTextField> m_entries;
    protected List<SmallButton> m_delButton;
    protected List<SmallButton> m_editButton;
    protected List<SmallLabel> m_validateLabels;
    protected Box m_listBox;
    protected ExpandOption m_bExpandOption;

    static protected Set<String> g_collapsedIDs = new HashSet<String>();
    static Set<String> g_initiallyCollapsedIDs = new HashSet<String>();

    public abstract class ActionListenerObject implements ActionListener {
        public Object m_o;

        public ActionListenerObject(Object o) {
            super();
            m_o = o;
        }
    }

    public abstract class ExpandActionListener implements ActionListener {
        Box m_box;
        BEASTObject m_plugin;

        public ExpandActionListener(Box box, BEASTObject plugin) {
            super();
            m_box = box;
            m_plugin = plugin;
        }
    }

    //public ListInputEditor() {}
    public ListInputEditor(BeautiDoc doc) {
        super(doc);
        m_entries = new ArrayList<JTextField>();
        m_delButton = new ArrayList<SmallButton>();
        m_editButton = new ArrayList<SmallButton>();
        m_validateLabels = new ArrayList<SmallLabel>();
        m_bExpandOption = ExpandOption.FALSE;
        setLayout(new BoxLayout(this, BoxLayout.Y_AXIS));
        //box.setAlignmentY(Component.BOTTOM_ALIGNMENT);
    }

    @Override
    public Class<?> type() {
        return ArrayList.class;
    }

    /**
     * return type of the list *
     */
    public Class<?> baseType() {
        return BEASTObject.class;
    }

    /**
     * construct an editor consisting of
     * o a label
     * o a button for selecting another plug-in
     * o a set of buttons for adding, deleting, editing items in the list
     */
    @Override
    public void init(Input<?> input, BEASTObject plugin, int itemNr, ExpandOption bExpandOption, boolean bAddButtons) {
        m_bAddButtons = bAddButtons;
        m_bExpandOption = bExpandOption;
        m_input = input;
        m_plugin = plugin;
        this.itemNr = -1;
        addInputLabel();
        if (m_inputLabel != null) {
            m_inputLabel.setMaximumSize(new Dimension(m_inputLabel.getSize().width, 1000));
            m_inputLabel.setAlignmentY(1.0f);
            m_inputLabel.setVerticalAlignment(JLabel.TOP);
            m_inputLabel.setBorder(BorderFactory.createEmptyBorder(5, 5, 5, 5));
        }

        m_listBox = Box.createVerticalBox();
        // list of inputs 
        for (Object o : (List<?>) input.get()) {
            if (o instanceof BEASTObject) {
                BEASTObject plugin2 = (BEASTObject) o;
                addSingleItem(plugin2);
            }
        }


        add(m_listBox);
        Box box = Box.createHorizontalBox();
        if (m_buttonStatus == ButtonStatus.ALL || m_buttonStatus == ButtonStatus.ADD_ONLY) {
            m_addButton = new SmallButton("+", true);
            m_addButton.setName("+");
            m_addButton.setToolTipText("Add item to the list");
            m_addButton.addActionListener(new ActionListener() {
                public void actionPerformed(ActionEvent e) {
                    addItem();
                }
            });
            box.add(m_addButton);
            if (!doc.isExpertMode()) {
                // if nothing can be added, make add button invisible
                List<String> sTabuList = new ArrayList<String>();
                for (int i = 0; i < m_entries.size(); i++) {
                    sTabuList.add(m_entries.get(i).getText());
                }
                List<String> sPlugins = doc.getInpuEditorFactory().getAvailablePlugins(m_input, m_plugin, sTabuList, doc);
                if (sPlugins.size() == 0) {
                    m_addButton.setVisible(false);
                }
            }
        }

        // add validation label at the end of a list
        m_validateLabel = new SmallLabel("x", new Color(200, 0, 0));
        if (m_bAddButtons) {
            box.add(m_validateLabel);
            m_validateLabel.setVisible(true);
            validateInput();
        }
        box.add(Box.createHorizontalGlue());
        m_listBox.add(box);

        updateState();
    } // init

    protected void addSingleItem(BEASTObject plugin) {
        Box itemBox = Box.createHorizontalBox();

//    	String sFullInputName = plugin.getClass().getName() + "." + m_input.getName();
//    	if (BeautiConfig.hasDeleteButton(sFullInputName)) {
//        if (m_buttonStatus == ButtonStatus.ALL || m_buttonStatus == ButtonStatus.DELETE_ONLY) {
//
//            SmallButton delButton = new SmallButton("-", true);
//            delButton.setToolTipText("Delete item from the list");
//            delButton.addActionListener(new ActionListenerObject(plugin) {
//                // implements ActionListener
//                public void actionPerformed(ActionEvent e) {
//                    deleteItem(m_o);
//                }
//            });
//            m_delButton.add(delButton);
//            itemBox.add(delButton);
//        }
        InputEditor editor = addPluginItem(itemBox, plugin);
        
        SmallButton editButton = new SmallButton("e", true, SmallButton.ButtonType.square);
        editButton.setName(plugin.getID() + ".editButton");
        if (m_bExpandOption == ExpandOption.FALSE || m_bExpandOption == ExpandOption.IF_ONE_ITEM && ((List<?>) m_input.get()).size() > 1) {
            editButton.setToolTipText("Edit item in the list");
            editButton.addActionListener(new ActionListenerObject(plugin) {
                public void actionPerformed(ActionEvent e) {
                    m_o = editItem(m_o);
                }
            });
        } else {
            editButton.setText("");
            editButton.setToolTipText("Expand/collapse item in the list");
            editButton.setButtonType(SmallButton.ButtonType.toolbar);
        }
        m_editButton.add(editButton);
        itemBox.add(editButton);


        SmallLabel validateLabel = new SmallLabel("x", new Color(200, 0, 0));
        itemBox.add(validateLabel);
        validateLabel.setVisible(true);
        m_validateLabels.add(validateLabel);
        itemBox.setBorder(BorderFactory.createEtchedBorder());

        if (m_bExpandOption == ExpandOption.TRUE || m_bExpandOption == ExpandOption.TRUE_START_COLLAPSED ||
                (m_bExpandOption == ExpandOption.IF_ONE_ITEM && ((List<?>) m_input.get()).size() == 1)) {
            Box expandBox = Box.createVerticalBox();
            //box.add(itemBox);
            doc.getInpuEditorFactory().addInputs(expandBox, plugin, editor, null, doc);
            //System.err.print(expandBox.getComponentCount());
            if (expandBox.getComponentCount() > 1) {
                // only go here if it is worth showing expanded box
                //expandBox.setBorder(BorderFactory.createMatteBorder(1, 5, 1, 1, Color.gray));
                //itemBox = box;
                Box box2 = Box.createVerticalBox();
                box2.add(itemBox);
                itemBox.add(editButton, 0);
                box2.add(expandBox);
//        		expandBox.setVisible(false);
//        		//itemBox.remove(editButton);
//        		editButton.setVisible(false);
//        	} else {
                itemBox = box2;
            } else {
                editButton.setVisible(false);
            }
            editButton.addActionListener(new ExpandActionListener(expandBox, plugin) {
                public void actionPerformed(ActionEvent e) {
                    SmallButton editButton = (SmallButton) e.getSource();
                    m_box.setVisible(!m_box.isVisible());
                    if (m_box.isVisible()) {
                        try {
                        editButton.setImg(DOWN_ICON);
                        }catch (Exception e2) {
							// TODO: handle exception
						}
                        g_collapsedIDs.remove(m_plugin.getID());
                    } else {
                    	try {
                        editButton.setImg(RIGHT_ICON);
	                    }catch (Exception e2) {
							// TODO: handle exception
						}
                        g_collapsedIDs.add(m_plugin.getID());
                    }
                }
            });
            String sID = plugin.getID();
            expandBox.setVisible(!g_collapsedIDs.contains(sID));
            try {
            if (expandBox.isVisible()) {
                editButton.setImg(DOWN_ICON);
            } else {
                editButton.setImg(RIGHT_ICON);
            }
            } catch (Exception e) {
				// TODO: handle exception
			}


        } else {
            if (BEASTObjectPanel.countInputs(plugin, doc) == 0) {
                editButton.setVisible(false);
            }
        }


        if (m_validateLabel == null) {
            m_listBox.add(itemBox);
        } else {
            Component c = m_listBox.getComponent(m_listBox.getComponentCount() - 1);
            m_listBox.remove(c);
            m_listBox.add(itemBox);
            m_listBox.add(c);
        }
    } // addSingleItem

    /**
     * add components to box that are specific for the plugin.
     * By default, this just inserts a label with the plugin ID
     *
     * @param itemBox box to add components to
     * @param plugin  plugin to add
     */
    protected InputEditor addPluginItem(Box itemBox, BEASTObject plugin) {
        String sName = plugin.getID();
        if (sName == null || sName.length() == 0) {
            sName = plugin.getClass().getName();
            sName = sName.substring(sName.lastIndexOf('.') + 1);
        }
        JLabel label = new JLabel(sName);
        //JTextField entry = new JTextField(sName);
        //Dimension size = new Dimension(200, 20);
        //entry.setMinimumSize(size);
//        entry.setMaximumSize(size);
//        entry.setPreferredSize(size);
        //entry.setBorder(BorderFactory.createMatteBorder(5, 5, 5, 5, new Color(0xed,0xed,0xed)));
//        entry.setBorder(BorderFactory.createCompoundBorder(
//        		BorderFactory.createMatteBorder(5, 5, 5, 5, new Color(0xed,0xed,0xed)),
//        		BorderFactory.createBevelBorder(0)));

        //entry.getDocument().addDocumentListener(new IDDocumentListener(plugin, entry));

        itemBox.add(Box.createRigidArea(new Dimension(5, 1)));
//        itemBox.add(entry);
//        m_entries.add(entry);
        itemBox.add(label);
        itemBox.add(Box.createHorizontalGlue());
        return this;
    }


    class IDDocumentListener implements DocumentListener {
        BEASTObject m_plugin;
        JTextField m_entry;

        IDDocumentListener(BEASTObject plugin, JTextField entry) {
            m_plugin = plugin;
            m_entry = entry;
        }

        @Override
        public void removeUpdate(DocumentEvent e) {
            processEntry();
        }

        @Override
        public void insertUpdate(DocumentEvent e) {
            processEntry();
        }

        @Override
        public void changedUpdate(DocumentEvent e) {
            processEntry();
        }

        void processEntry() {
            String sOldID = m_plugin.getID();
            m_plugin.setID(m_entry.getText());
            BEASTObjectPanel.renamePluginID(m_plugin, sOldID, m_plugin.getID(), doc);
            validateAllEditors();
            m_entry.requestFocusInWindow();
        }
    }


    protected void addItem() {
        List<String> sTabuList = new ArrayList<String>();
        for (int i = 0; i < m_entries.size(); i++) {
            sTabuList.add(m_entries.get(i).getText());
        }
        List<BEASTObject> plugins = pluginSelector(m_input, m_plugin, sTabuList);
        if (plugins != null) {
            for (BEASTObject plugin : plugins) {
                try {
                	setValue(plugin);
                    //m_input.setValue(plugin, m_plugin);
                } catch (Exception ex) {
                    System.err.println(ex.getClass().getName() + " " + ex.getMessage());
                }
                addSingleItem(plugin);
                getDoc().addPlugin(plugin);
            }
            validateInput();
            updateState();
            repaint();
        }
    } // addItem


    protected Object editItem(Object o) {
        int i = ((List<?>) m_input.get()).indexOf(o);
        BEASTObject plugin = (BEASTObject) ((List<?>) m_input.get()).get(i);
        BEASTObjectDialog dlg = new BEASTObjectDialog(plugin, m_input.getType(), doc);
        if (dlg.showDialog()) {
            //m_labels.get(i).setText(dlg.m_panel.m_plugin.getID());
            m_entries.get(i).setText(dlg.m_panel.m_plugin.getID());
            //o = dlg.m_panel.m_plugin;
            dlg.accept((BEASTObject) o, doc);
            refreshPanel();
        }
        BEASTObjectPanel.m_position.x -= 20;
        BEASTObjectPanel.m_position.y -= 20;
        //checkValidation();
        validateAllEditors();
        updateState();
        doLayout();
        return o;
    } // editItem

    protected void deleteItem(Object o) {
        int i = ((List<?>) m_input.get()).indexOf(o);
        m_listBox.remove(i);
        ((List<?>) m_input.get()).remove(i);
        //safeRemove(m_labels, i);
        safeRemove(m_entries, i);
        safeRemove(m_delButton, i);
        safeRemove(m_editButton, i);
        safeRemove(m_validateLabels, i);
        validateInput();
        updateState();
        doLayout();
        repaint();
    } // deleteItem

    private void safeRemove(List<?> list, int i) {
        if (list.size() > i) {
            list.remove(i);
        }
    }

    /**
     * Select existing plug-in, or create a new one.
     * Suppress existing plug-ins with IDs from the tabu list.
     * Return null if nothing is selected.
     */
    public List<BEASTObject> pluginSelector(Input<?> input, BEASTObject parent, List<String> sTabuList) {
        List<BEASTObject> selectedPlugins = new ArrayList<BEASTObject>();
        List<String> sPlugins = doc.getInpuEditorFactory().getAvailablePlugins(input, parent, sTabuList, doc);
        /* select a plugin **/
        String sClassName = null;
        if (sPlugins.size() == 1) {
            // if there is only one candidate, select that one
            sClassName = sPlugins.get(0);
        } else if (sPlugins.size() == 0) {
            // no candidate => we cannot be in expert mode
            // create a new Plugin
            doc.setExpertMode(true);
            sPlugins = doc.getInpuEditorFactory().getAvailablePlugins(input, parent, sTabuList, doc);
            doc.setExpertMode(false);
            sClassName = sPlugins.get(0);
        } else {
            // otherwise, pop up a list box
            sClassName = (String) JOptionPane.showInputDialog(null,
                    "Select a constant", "select",
                    JOptionPane.PLAIN_MESSAGE, null,
                    sPlugins.toArray(new String[0]),
                    null);
            if (sClassName == null) {
                return null;
            }
        }
        if (!sClassName.startsWith("new ")) {
            /* return existing plugin */
            selectedPlugins.add(doc.pluginmap.get(sClassName));
            return selectedPlugins;
        }
        /* create new plugin */
        try {
            BEASTObject plugin = (BEASTObject) Class.forName(sClassName.substring(4)).newInstance();
            BEASTObjectPanel.addPluginToMap(plugin, doc);
            selectedPlugins.add(plugin);
            return selectedPlugins;
        } catch (Exception ex) {
            JOptionPane.showMessageDialog(null, "Could not select plugin: " +
                    ex.getClass().getName() + " " +
                    ex.getMessage()
            );
            return null;
        }
    } // pluginSelector

    protected void updateState() {
        for (int i = 0; i < ((List<?>) m_input.get()).size(); i++) {
            try {
                BEASTObject plugin = (BEASTObject) ((List<?>) m_input.get()).get(i);
                plugin.validateInputs();
                m_validateLabels.get(i).setVisible(false);
            } catch (Exception e) {
                if (m_validateLabels.size() > i) {
                    m_validateLabels.get(i).setToolTipText(e.getMessage());
                    m_validateLabels.get(i).setVisible(true);
                }
            }
        }
        validateInput();
        // this triggers properly re-layouting after an edit action
        setVisible(false);
        setVisible(true);
    } // updateState

    @Override
    public void startValidating(ValidationStatus state) {
        updateState();
    }

    public void setButtonStatus(ButtonStatus buttonStatus) {
        m_buttonStatus = buttonStatus;
    }

} // class ListPluginInputEditor
