# Supplementary material for: BEAST 2: A Software Platform for Bayesian Evolutionary Analysis
Source: PLoS Comput Biol. 2014 Apr 10;10(4):e1003537. doi: 10.1371/journal.pcbi.1003537 (PMC3985171; doi:10.1371/journal.pcbi.1003537)
Supplement: Code S1 — BEAST 2.1.0 source code as compressed archive. (TGZ) [file pcbi.1003537.s001.gz › src/beast/app/draw/SmallButtonOld.java]

package beast.app.draw;


import java.awt.AWTEvent;
import java.awt.Color;
import java.awt.Dimension;
import java.awt.Font;
import java.awt.FontMetrics;
import java.awt.GradientPaint;
import java.awt.Graphics;
import java.awt.Graphics2D;
import java.awt.Image;
import java.awt.Point;
import java.awt.event.MouseEvent;

import javax.swing.JButton;

/**
 * Miniature round button
 */
public class SmallButtonOld extends JButton {
    private static final long serialVersionUID = 1L;
    /**
     * flag to indicate the button is pressed
     */
    protected boolean m_bPressed = false;

    Image image = null;

    public void setImg(Image image) {
        this.image = image;
    }

    public SmallButtonOld(String label, boolean bIsEnabled) {
        super(label);
        //this.label = label;
        enableEvents(AWTEvent.MOUSE_EVENT_MASK);
        setBackground(new Color(128, 128, 255));
        setPreferredSize(new Dimension(15, 15));
        setSize(15, 15);
        setMinimumSize(new Dimension(15, 15));
        setMaximumSize(new Dimension(15, 15));
        setEnabled(bIsEnabled);
    } // c'tor

    /**
     * paints the SmallButton
     */
    public void paint(Graphics g) {
        if (image != null) {
            g.drawImage(image, 0, 0, null);
            return;
        }
        //super.paint(g);
        int s = 14;
        if (isEnabled()) {
            if (m_bPressed) {
                GradientPaint m_gradientPaint = new GradientPaint(new Point(5, 5), Color.WHITE, new Point(getWidth(), getHeight()), getBackground().darker().darker());
                ((Graphics2D) g).setPaint(m_gradientPaint);
            } else {
                //g.setColor(getBackground());
                GradientPaint m_gradientPaint = new GradientPaint(new Point(0, 0), Color.WHITE, new Point(getWidth(), getHeight()), getBackground());
                ((Graphics2D) g).setPaint(m_gradientPaint);
            }
        } else {
            g.setColor(new Color(240, 240, 240));
        }
        g.fillArc(0, 0, s, s, 0, 360);
        g.setColor(getBackground().darker().darker().darker());
        g.drawArc(0, 0, s, s, 0, 360);
        getBorder().paintBorder(this, g, 0, 0, 15, 15);
        Font f = getFont();
        if (f != null) {
            FontMetrics fm = getFontMetrics(getFont());
            g.setColor(getForeground());
            g.drawString(getText(),
                    s / 2 - fm.stringWidth(getText()) / 2 + 0,
                    s / 2 + fm.getMaxDescent() + 1);
        }
    } // paint


    @Override
    public void processMouseEvent(MouseEvent e) {
        switch (e.getID()) {
            case MouseEvent.MOUSE_PRESSED:
                m_bPressed = true;
                break;
            case MouseEvent.MOUSE_RELEASED:
                if (m_bPressed == true) {
                    m_bPressed = false;
                }
                break;
//		case MouseEvent.MOUSE_ENTERED:
//			break;
            case MouseEvent.MOUSE_EXITED:
                if (m_bPressed == true) {
                    m_bPressed = false;
                }
                break;
        }
        super.processMouseEvent(e);
        repaint();
    } // processMouseEvent

} // class SmallButton
