# Supplementary material for: BEAST 2: A Software Platform for Bayesian Evolutionary Analysis
Source: PLoS Comput Biol. 2014 Apr 10;10(4):e1003537. doi: 10.1371/journal.pcbi.1003537 (PMC3985171; doi:10.1371/journal.pcbi.1003537)
Supplement: Code S1 — BEAST 2.1.0 source code as compressed archive. (TGZ) [file pcbi.1003537.s001.gz › src/beast/app/draw/StringInputEditor.java]

package beast.app.draw;

import beast.app.beauti.BeautiDoc;

public class StringInputEditor extends InputEditor.Base {
    private static final long serialVersionUID = 1L;

    //public StringInputEditor()) {}
    public StringInputEditor(BeautiDoc doc) {
        super(doc);
    }

    @Override
    public Class<?> type() {
        return String.class;
    }


    @Override
    void setUpEntry() {
        super.setUpEntry();
        //Dimension size = new Dimension(200,20);
        //m_entry.setMinimumSize(size);
//		m_entry.setPreferredSize(size);
//		m_entry.setSize(size);
    }

} // class StringInputEditor
