# Supplementary material for: BEAST 2: A Software Platform for Bayesian Evolutionary Analysis
Source: PLoS Comput Biol. 2014 Apr 10;10(4):e1003537. doi: 10.1371/journal.pcbi.1003537 (PMC3985171; doi:10.1371/journal.pcbi.1003537)
Supplement: Code S3 — Structured coalescent example. This example file runs on BEAST 2.1.0 with the MultiTypeTree package (http://compevol.github.io/MultiTypeTree/). The data for the structured coalescent example is made up of Hepatitis C (HCV) NS5B sequences obtained from GenBank as described in [31]. A strict molecular clock is used in conjunction with a GTR+Γ+I substitution model. Log-normal priors (μ = 0, σ = 1) are applied to each of the population size and migration rate parameters. (XML) [file pcbi.1003537.s003.xml]

<!-- Data: HCV NS5B from doi:10.1053/j.gastro.2009.02.006 -->
<!-- Model: Structured coalescent -->
<!-- Source: Vaughan TG, Kuehnert D, Popinga A, Welch D, Drummond AJ (2014) Efficient Bayesian phylogenetic inference under structured coalescent. Bioinformatics. in revision. -->
<!-- BEAST version: Runs on BEAST 2.1.0.  See beast2.org for downloads -->
<!-- -->
<!-- HCV NS5B sequences obtained from GenBank as described in -->
<!-- van de Laar et al., 2009 (doi:10.1053/j.gastro.2009.02.006). -->

<beast version='2.0'
        namespace='beast.evolution.alignment:beast.core:beast.core.parameter:beast.evolution.tree:beast.evolution.tree.coalescent:beast.core.util:beast.evolution.operators:beast.evolution.sitemodel:beast.evolution.substitutionmodel:beast.evolution.likelihood:beast.evolution.migrationmodel:beast.math.distributions:master.beast'>

<alignment spec="Alignment" id="alignment" dataType="nucleotide">
<sequence taxon="FJ386839" value="TGTGGCGACGACTTAGTCGTTATCTGTGAAAGTGCGGGGGTCCAGGAGGACGCAGCAAACCTGAGAGCCTTCACGGAGGCTATGACCAGGTACTCCGCCCCTCCCGGGGACCCCCCGCAGCCAGAATACGACTTGGAGCTCATAACATCCTGCTCCTCCAATGTGTCGGTCGCCCATGACGGCGCTGGAAAGAGGGTCTATTACCTTACCCGTGACCCCACGACCCCCCTCGCGAGGGCCGCGTGGGAGACAGCAAGACACACTCCAGTCAATTCCTGGCTAGGCAACATAATCATGTTTGCCCCCACATTGTGGGTGAGGATGATAATGATGACCCATTTCTTCAGCGTCCTCATAGCCAGGGACCAGCTTGAACAGGCCCTCGATTGCGAAATCTACGGAGCCTGCTACTCCATAGAACCACTGGATCTACCTC"/>
<sequence taxon="FJ386828" value="TGTGCCGACGACTTAGTCGTTATCTGTGAAAGTGCGGGGGTCCAGGAGGATGCAGCGAGCCTGAGAGCCTTCACGGAGGCTATGACCAGGTACTCCGCCCCCCCCGGGGACCCCCCGCAGCCAGAATACGACTTGGAGCTCATAACATCCTGCTCCTCCAACGTGTCGGTCGCCCATGACGGCGCTGGAAAGAGGGTCTATTACCTTACCCGTGACCCCACAACCCCCCTCGCGAGAGCCGCGTGGGAAACAGCAAGACACACTCCAGTTAACTCCTGGCTAGGCAACATAATCATGTTTGCCCCCACATTGTGGGCGAGGATGATACTGATGACCCATTTCTTCAGCGTCCTCATAGCCAGGGATCAGCTTGAACAGGCCCTTGATTGTGAAATCTACGGAGCCTGCTACTCCATAGAACCACTGGATCTACCTC"/>
<sequence taxon="DQ898009" value="TGTGGCGACGACTTAGTCGTTATCTGTGAAAGTGCGGGGGTCCAGGAGGACGCGGCGAGCCTGAGAGCCTTCACGGAGGCTATGACCAGGTACTCCGCCCCCCCCGGGGATCCCCCGCAGCCAGAATACGACTTGGAGCTCATAACATCCTGCTCCTCCAACGTGTCGGTCGCCCATGACGGCGCTGGAAAGAGGGTCTACTACCTTACCCGTGACCCTACAACCCCCCTCGCAAGAGCTGCGTGGGAGACAGCAAGACACACTCCAGTCAATTCCTGGCTAGGCAACATAATTATGTTCGCCCCCACACTGTGGGCGAGGATGATACTGATGACTCACTTCTTCAGCGTCCTCATGGCCAGGGATCAGCTTGAACAGGCCCTTGATTGCGAAATCTACGGAGCCTGCTACTCCATAGAACCACTGGATCTACCTC"/>
<sequence taxon="FJ386838" value="TGTGGCGACGACTTAGTCGTTATCTGTGAAAGTGCGGGGGTCCAAGAGGACGCGGCGAGCCTGAGAGCCTTCACGGAGGCTATGACCAGGTATTCCGCCCCTCCCGGCGACCCCCCGCAGCCAGAATACGACTTGGAGCTCATAACATCCTGCTCCTCCAATGTGTCGGTCGCCCATGACGGCGCTGGAAAAAGGGTCTACTACCTTACCCGTGACCCTACAACCCCCCTCGCGCGAGCCGCGTGGGAAACAGCAAGACACACTCCGGTCAATTCCTGGTTAGGCAACATAATCATGTTTGCCCCCACATTGTGGGCGAGGATGATCCTGATGACCCATTTCTTCAGCGTCCTCATAGCCAGGGATCAGCTTGAACAGGCCCTCGATTGCGAAATCTACGGAGCCTGCTACTCCATAGAACCACTGGATCTACCTC"/>
<sequence taxon="FJ386829" value="TGTGGCGACGACTTAGTCGTTATCTGTGAAAGTGCGGGGGTCCAAGAGGACGCGGGGAGCCTGAGAGCCTTCACGGAGGCTATGACCAGGTACTCCGCCCCTCCCGGCGACCCCCCGCAGCCAGAATACGACTTGGAGCTCATAACATCCTGCTCCTCCAATGTGTCGGTCGCCCATGACGGCGCTGGAAAGAGGGTCTACTACCTTACCCGTGACCCTACAACCCCCCTCGCGCGAGCCGCGTGGGAAACAGCAAGACACACTCCAGTCAATTCCTGGCTAGGCAACATAATCATGTTTGCCCCCACATTGTGGGCGAGGATGATCCTGATGACCCATTTCTTCAGCGTCCTCATAGCCAGGGATCAGCTTGAACAGGCCCTCGATTGCGAAATCTACGGAGCCTGCTACTCCATAGAACCACTGGATCTACCTC"/>
<sequence taxon="FJ386842" value="TGTGGCGACGACTTAGTCGTTATCTGTGAAAGTGCGGGAGTCCAGGAGGACGCGGCGAGCCTGAGAGCCTTCACGGAGGCTATGACCAGGTACTCCGCCCCTCCCGGAGACCCCCCGCAGCCAGAATACGACTTGGAGCTCATAACATCCTGCTCCTCCAACGTGTCGGTCGCCCATGACGGCGCTGGAAAAAGGGTCTACTACCTTACCCGTGACCCTACAACTCCCCTCGCGAGAGCCGCGTGGGAGACAGCAAAACACAATCCAGTCAATTCCTGGCTAGGCAACATAATCATGTTTGCCCCCACATTGTGGGCGAGGATGATACTGATGACCCATTTCTTCAGCGTCCTCATAGCCAGGGATCAGCTTGAACAGGCTCTCGATTGCGAAATCTACGGAGCCTGCTACTCCATTGAACCACTGGATCTACCTC"/>
<sequence taxon="FJ386840" value="TGTGGCGACGACTTAGTCGTTATCTGTGAAAGTGCGGGAGTCCAGGAGGACGCGGCGAGCCTGAGAGCCTTCACGGAGGCTATGACCAGGTACTCCGCCCCTCCCGGAGACCCCCCGCAGCCAGAATACGACTTGGAGCTCATAACATCCTGCTCCTCCAACGTGTCGGTCGCCCATGACGGCGCTGGAAAAAGGGTCTACTACCTTACCCGTGACCCTACAACTCCCTTCGCGAGAGCCGCGTGGGAGACAGCAAGACACACTCCAGTCAATTCCTGGCTAGGCAACATAATCATGTTCGCCCCCACATTGTGGGCGAGGATGATACTGATGACCCATTTCTTCAGCGTCCTCATAGCCAGGGATCAGCTTGAACAGGCTCTCGATTGCGAAATCTACGGAGCCTGCTACTCCATTGAACCACTGGATCTACCTC"/>
<sequence taxon="FJ386841" value="TGTGGCGACGACTTAGTCGTTATCTGTGAAAGTGCGGGAGTCCAGGAGGACGCGGCGAGCCTGAGAGCCTTCACGGAGGCTATGACCAGGTACTCCGCCCCTCCCGGAGACCCCCCGCAGCCAGAATACGACTTGGAGCTCATAACATCCTGCTCCTCCAACGTGTCGGTCGCCCATGACGGCGCTGGAAAAAGGGTCTACTACCTTACCCGTGACCCTACAACTCCCCTCGCGAGAGCCGCGTGGGAGACAGCAAGACACACTCCAGTCAATTCCTGGCTAGGCAACATAATCATGTTTGCCCCCACATTGTGGGCGAGGATGATACTGATGACCCATTTCTTCAGCGTCCTCATAGCCAGGGATCAGCTTGAACAGGCTCTCGATTGCGAAATCTACGGAGCCTGCTACTCCATTGAACCATTGGATCTACCTC"/>
<sequence taxon="FJ386831" value="TGTGGCGACGACTTAGTCGTTATCTGTGAAAGTGCGGGAGTCCAGGAGGACGCGGCGAGCCTGAGAGCCTTCACGGAGGCTATGACCAGGTACTCCGCCCCTCCCGGAGACCCCCCGCAGCCAGAATACGACTTGGAGCTCATAACATCCTGCTCCTCCAACGTGTCGGTCGCCCATGACGGCGCTGGAAAAAGGGTCTACTACCTTACCCGTGACCCTACAACTCCCCTCGCGAGAGCCGCGTGGGAGACAGCAAGACACACTCCAGTCAATTCCTGGCTAGGCAACATAATCATGTTTGCCCCCACATTGTGGGCGAGGATGATACTGATGACCCATTTCTTCAGCGTCCTCATAGCCAGGGATCAGCTTGAACAGGCTCTCGATTGCGAAATCTACGGAGCCTGCTACTCCATTGAACCACTGGATCTACCTC"/>
<sequence taxon="FJ386745" value="TGTGGCGACGACTTAGTCGTTATCTGTGAAAGTGCGGGGGTCCAGGAGGACGCGGCGAGCCTGAGAGCCTTCACGGAGGCTATGACCAGGTACTCCGCCCCTCCCGGGGACCCTCCGCAGCCAGAATACGACTTGGAGCTCATAACATCCTGCTCCTCCAATGTGTCGGTCGCCCATGACGGCGCTGGAAAGAGGGTCTACTACCTTACCCGTGACCCTACAACTCCCCTCGCGAGAGCCGCGTGGGAGACAGCAAGACACACTCCAGTCAATTCCTGGCTAGGCAACATAATCATGTTTGCCCCCACATTGTGGGCGAGGATGATACTGATGACCCATTTCTTCAGCATCCTCATGGCCAGGGATCAGCTTGAACAGGCCCTTGATTGCGAGATCTACGGAGCCTGCTACTCCATAGAACCACTGGATCTACCTC"/>
<sequence taxon="FJ386774" value="TGTGGCGACGACTTAGTCGTTATCTGTGAAAGTGCGGGGGTCCAGGAGGACGCAGCGAGCCTGAGAGCCTTCACGGAGGCTATGACCAGGTACTCCGCCCCTCCTGGGGACCCYCCGCAGCCAGAATACGACTTGGAGCTTATAACATCCTGCTCCTCCAATGTGTCRGTCGCCCATGACGGCGCTGGAAAGAGGGTCTACTACCTTACCCGTGACCCTACAACTCCCCTCGCGMGAGCCGCGTGGGAGACAGCAAGACACACTCCAGTCAATTCCTGGCTAGGCAACATAATCATGTTTGCCCCCACATTGTGGGCGAGGATGATACTGATGACCCATTTCTTCAGCATYCTCATGGCCAGGGAYCAGCTTGAACAGGCCCTTGATTGCGAGATCTACGGAGCCTGCTACTCCATAGAACCACTGGATCTACCTC"/>
<sequence taxon="FJ386762" value="TGTGGCGACGACTTAGTCGTTATCTGTGAAAGTGCGGGGGTCCAGGAGGACGCAGCGAGCCTGAGAGCCTTCACGGAGGCTATGACCAGGTACTCCGCCCCTCCTGGGGACCCCCCGCAGCCAGAATACGACTTGGAGCTTATAACATCCTGCTCCTCCAATGTGTCAGTCGCCCATGACGGCGCTGGAAAGAGGGTCTACTACCTTACCCGTGACCCTACAACTCCCCTCGCGCGAGCCGCGTGGGAGACAGCAAGACACACTCCAGTCAATTCCTGGCTAGGCAACATAATCATGTTTGCCCCCACATTGTGGGCGAGGATGATACTGATGACCCATTTCTTCAGCATTCTCATGGCCAGGGACCAGCTTGAACAGGCCCTTGATTGCGAGATCTACGGAGCCTGCTACTCCATAGAACCACTGGATCTACCTC"/>
<sequence taxon="FJ386789" value="TGTGGCGACGACTTGGTCGTTATCTGTGAAAGTGCGGGGGTCCAGGAGGACGCGGCGAGCCTGAGAGCCTTCACGGAGGCTATGACCAGGTACTCTGCCCCCCCCGGGGACCCCCCGCAACCAGAGTACGACTTGGAGCTCATAACATCATGCTCCTCCAACGTGTCAGTCGCTCACGACGGCGCTGGAAAGAGGGTCTACTACCTCACTCGTGACCCTACAACCCCCCTCGCGAGAGCCGCGTGGGAGACAGCAAGACACACTCCAGTCAATTCCTGGCTAGGCAACATAATCATGTTTGCCCCCACCCTGTGGGTGAGGATGATACTGCTGACCCATTTCTTCAGCGTCCTCATAGCCAGGGATCAGCTTGAACAGGCCCTTGATTGTGAGATCTACGGTGCCTGCTACTCCATAGAACCACTGGATCTACCTC"/>
<sequence taxon="FJ386768" value="TGTGGCGACGACTTGGTCGTTATCTGTGAAAGTGCGGGGGTCCAGGAGGACGCGGCGAGCCTGAGAGCCTTCACGGAGGCTATGACCAGGTACTCTGCCCCCCCCGGGGACCCCCCRCAACCAGAGTACGACTTGGAGCTCATAACATCATGCTCCTCCAACGTGTCAGTCGCTCACGACGGMGCTGGAAAGAGGGTCTACTACCTCACTCGTGACCCTACAACCCCCCTCGCGAGAGCCGCGTGGGAGACAGCAAGACACACTCCAGTCAATTCCTGGCTAGGCAACATAATCATGTTTGCCCCCACCCTGTGGGTGAGGATGATACTGCTGACCCATTTCTTCAGCGTCCTCATAGCCAGGGATCAGCTTGAACAGGCCCTTGATTGCGAGATCTACGGTGCCTGCTACTCCATAGAACCACTGGATCTACCTC"/>
<sequence taxon="DQ898021" value="TGTGGCGACGACTTRGTCGTTATCTGTGAAAGTGCAGGGGTCCAGGAGGACGCGGCGAGCCTGAGAGCCTTCACGGAGGCTATGACCAGGTACTCCGCCCCCCCCGGGGACCCCCCGCAACCAGAATACGACTTGGAGCTCATAACATCATGCTCCTCCAACGTGTCAGTCGCCCAYGACGGCGCTGGAAAGAGGGTCTACTACCTTACCCGTGACCCCACAACCCCCCTCGCGAGAGCCGCGTGGGAGACAGCAAGACACACTCCAGTCAATTCCTGGCTAGGCAACATAATCATGTTTGCCCCCACACTGTGGGCGAGGATGATACTGATGACCCATTTYTTTRGCGTCCTTATAGCCAGGGATCAGCTTGAACAGGCCCTYGATTGYGAGATCTACGGAGCTTGCTACTCCATAGAACCACTGGATCTACCTC"/>
<sequence taxon="DQ898011" value="TGTGGCGACGACCTAGTCGTTATCTGCGAAAGTGCGGGGGTCCAGGAGGACGCGGCGAGCCTGAGAGCCTTCACGGAGGCTATGACCAGGTACTCCGCCCCCCCCGGGGACCCCCCACAACCAGAATACGACTTGGAGCTCATAACATCATGCTCCTCCAACGTGTCAGTCGCCCACGACGGCGCTGGAAAGAGGGTCTACTACCTTACCCGTGACCCTACAACCCCCCTCGCGAGAGCCGCGTGGGAGACAGCAAGACACACTCCAGTCAATTCCTGGCTAGGCAACATAATCATGTTTGCCCCCACATTGTGGGTGAGGATGGTTCTGTTGACCCATTTCTTTAGCGTCCTCATAGCCAGGGATCAGCTTGAACAGGCCCTTGATTGCRAGATCTACGGAGCCTGCTACTCCATAGAACCACTGGACCTACCTC"/>
<sequence taxon="FJ386716" value="TGTGGCGACGACCTAGTCGTTATCTGTGAAAGTGCTGGGGTCCAGGAGGACGCGGCGAGCCTGAGAGCCTTCACGGAGGCTATGACCAGGTACTCCGCCCCCCCCGGGGACCCCCCACAGCCAGAATACGACTTAGAGCTCATAACATCATGCTCCTCTAACGTGTCAGTCGCCCATGACGGCGCTGGAAAGAGGGTCTACTACCTTACCCGTGACCCTACAACCCCCCTCGCGAGAGCCGCGTGGGAGACAGCAAAACACACTCCAGTCAATTCCTGGCTAGGCAACATAATCATGTTTGCCCCCACATTGTGGGCGAGGATGATACTGATGACCCATTTCTTTAGTGTCCTCATAGCCAGGGATCAGCTTGAACAGGCCTTTGATTGCGAGATCTACGGAGCTTGCTACTCCATAGAACCATTGGACCTACCTC"/>
<sequence taxon="FJ386694" value="TGTGGCGACGACCTAGTCGTTATCTGTGAAAGTGCTGGGGTCCAGGAGGACGCGGCGAGCCTGAGAGCCTTCACGGAGGCTATGACCAGGTACTCCGCCCCCCCCGGGGACCCCCCACAGCCAGAATACGACTTAGAGCTCATAACATCATGCTCCTCTAACGTGTCAGTCGCCCATGACGGCGCTGGAAAGAGGGTCTACTACCTTACCCGTGACCCTACAACCCCCCTCGCGAGAGCCGCGTGGGAGACAGCAAGACACACTCCAGTCAATTCCTGGCTAGGCAACATAATCATGTTTGCCCCCACATTGTGGGCGAGGATGATACTGATGACCCATTTCTTTAGTGTCCTCATAGCCAGGGATCAGCTTGAACAGGCCCTTGATTGCGAGATCTACGGAGCCTGCTACTCCATAGAACCATTGGACCTACCTC"/>
<sequence taxon="FJ386693" value="TGTGGCGACGACCTAGTCGTTATCTGTGAAAGTGCTGGGGTCCAGGAGGACGCGGCGAGCCTGAGAGCCTTCACGGAGGCTATGACCAGGTACTCCGCCCCCCCCGGGGACCCCCCACAGCCAGAATACGACTTAGAGCTCATAACATCATGCTCCTCTAACGTGTCAGTCGCCCATGACGGCGCTGGAAAGAGGGTCTACTACCTTACCCGTGACCCTACAACCCCCCTCGCGAGAGCCGCGTGGGAGACAGCAAGACACACTCCAGTCAATTCCTGGCTAGGCAACATAATCATGTTTGCCCCCACATTGTGGGCGAGGATGATACTGATGACCCATTTCTTTAGTGTCCTCATAGCCAGGGATCAGCTTGAACAGGCCCTTGATTGCGAGATCTACGGAGCCTGCTACTCCATAGAACCATTGGACCTACCTC"/>
<sequence taxon="DQ897987" value="TGTGGCGACGACCTAGTCGTTATCTGTGAAAGTGCTGGGGTCCAGGAGGACGCGGCGAGCCTGAGAGCCTTCACGGAGGCTATGACCAGGTACTCCGCCCCCCCCGGGGACCCCCCACAGCCAGAATACGACTTAGAGCTCATAACATCATGCTCCTCTAACGTGTCAGTCGCCCATGACGGCGCTGGAAAGAGGGTCTACTACCTTACCCGTGACCCTACAACCCCCCTCGCGAGAGCCGCGTGGGAGACAGCAAGACACACTCCAGTCAATTCCTGGCTAGGCAACATAATCATGTTTGCCCCCACATTGTGGGCGAGGATGATACTGATGACCCATTTCTTTAGTGTCCTCATAGCCAGGGATCAGCTTGAACAGGCCCTTGATTGCGAGATCTACGGAGCCTGCTACTCCATAGAACCATTGGACCTACCTC"/>
<sequence taxon="DQ897985" value="TGTGGCGACGACCTAGTCGTTATCTGTGAAAGTGCTGGGGTCCAGGAGGACGCGGCGAGCCTGAGAGCCTTCACGGAGGCTATGACCAGGTACTCCGCCCCCCCCGGGGACCCCCCACAGCCAGAATACGACTTAGAGCTCATAACATCATGCTCCTCTAACGTGTCAGTCGCCCATGACGGCGCTGGAAAGAGGGTCTACTACCTTACCCGTGACCCCACAACCCCCCTCGCGAGAGCCGCGTGGGAGACAGCAAGACACACTCCAGTCAATTCCTGGCTAGGCAACATAATCATGTTTGCCCCCACATTGTGGGCGAGGATGATACTGATGACCCATTTCTTTAGTGTCCTCATAGCCAGGGATCAGCTTGAACAGGCCCTTGATTGCGAGATCTACGGAGCCTGCTACTCCATAGAACCATTGGACCTACCTC"/>
<sequence taxon="FJ386837" value="TGTGGCGACGACTTAGTCGTTATCTGTGAAAGTGCGGGGGTTCAGGAGGACGCGGCGAGCCTGAGAGCCTTCACGGAGGCTATGACCAGGTACTCCGCCCCCCCCGGGGACCCCCCACAACCAGAATACGACTTGGAGCTCATAACATCATGCTCCTCCAATGTGTCAGTCGCCCACGACGGCGCTGGAAAAAGGGTCTACTACCTCACCCGAGACCCTACAACCCCCCTCGCGAGAGCCGCGTGGGAGACAGCAAGACACACTCCAGTCAATTCCTGGCTAGGCAACATAATCATGTTTGCTCCCACACTGTGGGCGAGGATGATACTGATGACTCACTTCTTTAGCGTCCTCATAGCCAGGGATCAGCTTGAACAGGCCCTTGATTGCGAGATCTACGGAGCCTGCTACTCCATAGAACCACTAGATCTACCTC"/>
<sequence taxon="FJ386770" value="TGTGGCGACGACTTAGTCGTTATCTGTGAGAGTGCGGGGGTCCAGGAGGACGCGGCGAGCCTGCGAGCCTTCACGGAGGCCATGACCAGGTACTCCGCCCCCCCCGGGGATCCCCCACAACCAGAGTACGACTTGGAGCTCATAACATCGTGCTCCTCCAATGTATCAGTCGCCCACGACGACGCTGGAAAGAGGGTCTACTACCTCACCCGTGACCCTACAACTCCCCTCGCGAGAGCCGCGTGGGAGACAGCAAGACACACTCCAGTCAATTCCTGGCTAGGCAACATAATTATGTTTGCCCCCACACTGTGGGCGAGGATGATACTGATGACCCATTTCTTTAGCGTCCTCATAGCCAGGGATCAGCTTGAACAGGCCCTTGATTGCGAGATCTACGGGGCCTGCTACTCCATAGAACCACTGGATCTACCTC"/>
<sequence taxon="FJ386728" value="TGTGGCGACGACTTAGTCGTTATCTGCGAAAGTGCGGGGGTCCAAGAGGACGCGGCGAGCCTGAGAGCCTTCACGGAGGCCATGACCAGGTACTCCGCCCCCCCCGGGGATCCCCCACAACCAGAATACGACTTGGAGCTCATAACATCGTGCTCCTCCAACGTGTCAGTCGCCCACGACGGCGCTGGGAAGAGGGTCTACTACCTCACCCGTGACCCTACAACCCCCCTCGCGAGAGCCGCGTGGGAGACAGCAAGACACACTCCGGTCAATTCCTGGCTAGGCAACATAATCATGTTCGCCCCCACACTGTGGGTGAGGATGATACTGATGACCCATTTCTTTAGCGTCCTCATAGCCAGGGATCAGCTTGAACAGGCCCTCGATTGCGAGATCTACGGAGCCTGCTACTCCATAGAACCACTGGATCTACCTC"/>
<sequence taxon="FJ386724" value="TGTGGCGACGACTTAGTCGTTATCTGCGAAAGTGCGGGGGTCCAAGAGGACGCGGCGAGCCTGAGAGCCTTCACGGAGGCCATGACCAGGTACTCCGCCCCCCCCGGGGATCCCCCACAACCAGAATACGACTTGGAGCTCATAACATCGTGCTCCTCCAACGTGTCAGTCGCCCACGACGGCGCTGGGAAGAGGGTCTACTACCTCACCCGTGACCCTACAACCCCCCTCGCGAGAGCCGCGTGGGAGACAGCAAGACACACTCCGGTCAATTCCTGGCTAGGCAACATAATCATGTTCGCCCCCACACTGTGGGTGAGGATGATACTGATGACCCATTTCTTTAGCGTCCTCATAGCCAGGGATCAGCTTGAACAGGCCCTCGATTGCGAGATCTACGGAGCCTGCTACTCCATAGAACCACTGGATCTACCTC"/>
<sequence taxon="FJ386723" value="TGTGGCGACGACTTAGTCGTTATCTGCGAAAGTGCGGGGGTCCAAGAGGACGCGGCGAGCCTGAGAGCCTTCACGGAGGCTATGACTAGGTACTCCGCCCCCCCCGGGGATCCCCCACAACCAGAATACGACTTGGAGCTCATAACATCGTGCTCCTCCAACGTGTCAGTCGCCCACGACGGCGCTGGGAAGAGGGTCTACTACCTCACCCGTGACCCTACAACCCCCCTCGCGAGAGCCGCGTGGGAGACAGCAAGACACACTCCGGTCAATTCCTGGCTAGGCAACATAATCATGTTTGCCCCCACACTGTGGGTGAGGATGATACTGATGACCCATTTCTTTAGCGTCCTCATAGCCAGGGATCAGCTTGAACAGGCCCTTGATTGCGAGATCTACGGAGCCTGCTACTCCATAGAACCACTGGATCTACCTC"/>
<sequence taxon="FJ386720" value="TGTGGCGACGACTTAGTCGTTATCTGTGAAAGTGCGGGGGTCCAAGAGGACGCGGCGAGCCTGAGAGCCTTCACGGAGGCCATGACCAGGTACTCCGCCCCCCCCGGGGATCCCCCACAACCAGAATACGACTTGGAGCTCATAACATCGTGCTCCTCCAACGTGTCAGTCGCCCACGACGGCGCTGGGAAGAGGGTCTACTACCTCACCCGTGACCCTACAACCCCCCTCGCGAGAGCCGCGTGGGAGACAGCAAGACACACTCCGGTCAATTCCTGGCTAGGCAACATAATCATGTTTGCCCCCACACTGTGGGTGAGGATGATACTGATAACCCATTTCTTTAGCGTCCTCATAGCCAGGGATCAGCTTGAACAGGCCCTTGATTGCGAGATCTACGGAGCCTGCTACTCCATAGAACCACTGGATCTACCTC"/>
<sequence taxon="FJ386715" value="TGTGGCGACGACTTAGTCGTTATCTGCGAAAGTGCGGGGGTCCAAGAGGACGCGGCGAGCCTGAGAGCCTTCACGGAGGCCATGACCAGGTACTCCGCCCCCCCCGGGGATCCCCCACAACCAGAATACGACTTGGAGCTCATAACATCGTGCTCCTCCAACGTGTCAGTCGCCCACGACGGCGCTGGGAAGAGGGTCTACTACCTCACCCGTGACCCTACAACCCCCCTCGCGAGAGCCGCGTGGGAGACAGCAAGACACACTCCGGTCAATTCCTGGCTAGGCAACATAATCATGTTTGCCCCCACACTGTGGGTGAGGATGATACTGTTAACCCATTTCTTTAGCGTCCTCATAGCCAGGGATCAGCTTGAACAGGCCCTTGATTGCGAGATCTACGGAGCCTGCTACTCCATAGAACCACTGGATCTACCTC"/>
<sequence taxon="FJ386843" value="TGTGGCGACGACTTAGTCGTTATCTGCGAAAGTGCGGGGGTCCAAGAGGACGCGGCGAGCCTGAGAGCCTTCACGGAGGCCATGACCAGGTACTCCGCCCCCCCCGGGGATCCCCCACAACCAGAATACGACTTGGAGCTCATAACATCGTGCTCCTCCAACGTGTCAGTCGCCCACGACGGCGCTGGGAAGAGGGTCTACTACCTCACCCGTGACCCTACAACCCCCCTCGCGAGAGCCGCGTGGGAGACAGCAAGACACACTCCGGTCAATTCCTGGCTAGGCAACATAATCATGTTTGCCCCCACACTGTGGGTGAGGATGATACTGATAACCCATTTCTTTAGCGTCCTCATAGCCAGGGATCAGCTTGAACAGGCCCTTGATTGCGAGATCTACGGAGCCTGCTACTCCATAGAACCACTGGATCTACCTC"/>
<sequence taxon="FJ386777" value="TGTGGCGACGACTTAGTCGTTATCTGCGAAAGTGCGGGGGTCCAAGAGGACGCGGCGAGCCTGAGAGCCTTCACGGAGGCCATGACCAGGTACTCCGCCCCCCCCGGGGATCCCCCACAACCAGAATACGACTTGGAGCTCATAACATCGTGCTCCTCCAACGTGTCAGTCGCCCACGACGGCGCTGGGAAGAGGGTCTACTACCTCACCCGTGACCCTACAACCCCCCTCGCGAGAGCCGCGTGGGAGACAGCAAGACACACTCCGGTCAATTCCTGGCTAGGCAACATAATCATGTTTGCCCCCACACTGTGGGTGAGGATGATACTGATAACCCATTTCTTTAGCGTCCTCATAGCCAGGGATCAGCTTGAACAGGCCCTTGATTGCGAGATCTACGGAGCCTGCTACTCCATAGAACCACTGGATCTACCTC"/>
<sequence taxon="FJ386713" value="TGTGGCGACGACTTAGTCGTTATCTGCGAAAGTGCGGGGGTCCAAGAGGACGCGGCGAGCCTGAGAGCCTTCACGGAGGCCATGACCAGGTACTCCGCCCCCCCCGGGGATCCCCCACAACCAGAATACGACTTGGAGCTCATAACATCGTGCTCCTCCAACGTGTCAGTCGCCCACGACGGCGCTGGGAAGAGGGTCTACTACCTCACCCGTGACCCTACAACCCCCCTCGCGAGAGCCGCGTGGGAGACAGCAAGACACACTCCGGTCAATTCCTGGCTAGGCAACATAATCATGTTTGCCCCCACACTGTGGGTGAGGATGATACTGATAACCCATTTCTTTAGCGTCCTCATAGCCAGGGATCAGCTTGAACAGGCCCTTGATTGCGAGATCTACGGAGCCTGCTACTCCATAGAACCACTGGATCTACCTC"/>
<sequence taxon="FJ386729" value="TGTGGCGACGACTTAGTCGTTATCTGCGAAAGTGCGGGGGTCCAAGAGGACGCGGCGAGCCTGAGAGCCTTCACGGAGGCCATGACCAGGTACTCCGCCCCCCCCGGGGATCCCCCACAACCAGAATACGACTTGGAGCTCATAACATCGTGCTCCTCCAACGTGTCAGTCGCCCACGACGGCGCTGGGAAGAGGGTCTACTACCTCACCCGTGACCCTACAACCCCCCTCGCGAGAGCCGCGTGGGAGACAGCAAGACACACTCCGGTCAATTCCTGGCTAGGCAACATAATTATGTTTGCCCCCACACTGTGGGTGAGGATGATACTGATGACCCATTTCTTTAGCGTCCTCATAGCCAGGGATCAGCTTGAACAGGCCCTTGATTGCGAGATCTACGGAGCCTGCTACTCCATAGAACCACTGGATCTACCTC"/>
<sequence taxon="FJ386727" value="TGTGGCGACGACTTAGTCGTTATCTGCGAAAGTGCGGGGGTCCAAGAGGACGCGGCGAGCCTGAGAGCCTTCACGGAGGCCATGACCAGGTACTCCGCCCCCCCCGGGGATCCCCCACAACCAGAATACGACTTGGAGCTCATAACATCGTGCTCCTCCAACGTGTCAGTCGCCCACGACGGCGCTGGGAAGAGGGTCTACTACCTCACCCGTGACCCTACAACCCCCCTCGCGAGAGCCGCGTGGGAGACAGCAAGACACACTCCGGTCAATTCCTGGCTAGGCAACATAATCATGTTTGCCCCCACACTGTGGGCGAGGATGATACTGATGACCCATTTCTTTAGCGTCCTCATAGCCAGGGATCAGCTTGAACAGGCCCTTGATTGCGAGATCTACGGAGCCTGCTACTCCATAGAACCACTGGATCTACCTC"/>
<sequence taxon="DQ898008" value="TGTGGCGACGACTTAGTCGTTATCTGCGAAAGTGCGGGGGTCCAAGAGGACGCGGCGAGCCTGAGAGCCTTCACGGAGGCCATGACCAGGTACTCCGCCCCCCCCGGGGATCCCCCACAACCAGAATACGACTTGGAGCTCATAACATCGTGCTCCTCCAACGTGTCAGTCGCCCACGACGGCGCTGGGAAGAGGGTCTACTACCTCACCCGTGACCCTACAACCCCCCTCGCGAGAGCCGCGTGGGAGACAGCAAGACACACTCCGGTCAATTCCTGGCTAGGCAACATAATCATGTTTGCCCCCACACTGTGGGTGAGGATGATACTGATGACCCATTTCTTCAGCGTCCTCATAGCCAGGGATCAGCTTGAACAGGCCCTTGATTGCGAGATCTACGGAGCCTGCTACTCCATAGAACCACTGGATCTACCTC"/>
<sequence taxon="DQ898001" value="TGTGGCGACGACTTAGTCGTTATCTGCGAAAGTGCGGGGGTCCAAGAGGACGCGGCGAGCCTGAGAGCCTTCACGGAGGCCATGACCAGGTACTCCGCCCCCCCCGGGGATCCCCCACAACCAGAATACGACTTGGAGCTCATAACATCGTGCTCCTCCAACGTGTCAGTCGCCCACGACGGCGCTGGGAAGAGGGTCTACTACCTCACCCGTGACCCTACAACCCCCCTCGCGAGAGCCGCGTGGGAGACAGCAAGACACACTCCGGTCAATTCCTGGCTAGGCAACATAATCATGTTTGCCCCCACACTGTGGGTGAGGATGATACTGATGACCCATTTCTTTAGCGTCCTCATAGCCAGGGATCAGCTTGAACAGGCCCTTGATTGCGAGATCTACGGAGCCTGCTACTCCATAGAACCACTGGATCTACCTC"/>
<sequence taxon="FJ386754" value="TGTGGCGACGACTTAGTCGTTATCTGTGAAAGTGCGGGGGTCCAGGAGGACGCGGCGAGCCTGAGAGCCTTCACGGAGGCTATGACCAGGTATTCCGCCCCCCCCGGGGACCCCCCACAACCAGAATACGACTTGGAGCTTATAACATCATGCTCCTCCAACGTGTCAGTCGCCCACGACGGCGCTGGAAAGAGGGTCTACTACCTTACCCGTGACCCTACAACCCCCCTCGCGAGAGCCGCGTGGGAGACAGCAAGACACACTCCAGTCAATTCCTGGCTAGGCAACATAATCATGTTTGCCCCCACACTATGGGCGAGGATGATACTGATGACYCATTTTTTTAGCGTCCTCATAGCCAGGGATCAGCTTGAACAGGCCCTTGATTGCGAGATCTACGGAGCCTGCTACTCCATACAACCACTGGATCTACCTC"/>
<sequence taxon="DQ898025" value="TGTGGCGACGACTTAGTCGTTATCTGTGAAAGTGCGGGGGTCCAGGAGGACGCGGCGAGCCTGAGAGCCTTCACGGAGGCTATGACCAGGTATTCCGCCCCCCCCGGGGACCCCCCACAACCAGAATACGACCTGGAGCTCATAACATCATGCTCCTCCAACGTGTCAGTCGCCCACGACGGCRCTGGAAAGAGGGTCTACTACCTTACCCGTGACCCTACAACCCCCCTCGCGAGAGCCGCGTGGGAGACAGCAAGACACACTCCGGTCAATTCCTGGCTAGGCAACATAATCATGTTTGCCCCCACACTGTGGGCGAGGATGATACTGATGACCCATTTCTTTAGCGTCCTCATAGCCAGGGATCAACTTGAACAGGCCCTTGATTGTGAGATCTACGGAGCCTGCTACTCCATAGAACCACTGGATCTACCTC"/>
<sequence taxon="FJ386710" value="TGTGGCGACGACTTAGTCGTTATCTGTGAAAGTGCGGGAGTTCAGGAGGACGCGGCGAGCCTGAGAGCCTTCACGGAGGCCATGACCAGGTACTCCGCCCCCCCCGGGGACCCCCCACAACCAGAATACGACTTGGAGCTCATAACATCATGCTCCTCCAACGTGTCAGTCGCCCACGACGGAGCTGGAAAGAGGGTCTACTACCTCACCCGTGACCCTACAACCCCCCTCGCGAGAGCCGCGTGGGAGACAGCAAGACACACTCCAGTCAACTCCTGGCTAGGCAACATAATTATGTTTGCCCCCACGTTGTGGGCGAGGATGATACTGATGACCCATTTCTTTAGCGTCCTCATAGCCAGGGATCAGCTTGAACAGGCCCTTGATTGCGAGATCTACGGAGCCTGCTACTCCATAGAACCATTGGACCTACCTC"/>
<sequence taxon="DQ897984" value="-------------TTATCGTTATCTGTGAAAGTGCGGGGGTCCAGGAGGATGCGGCGAGCCTGAGAGCCTTCACGGAGGCTATGACCAGGTACTCCGCCCCTCCCGGGGACCCCCCGCAACCAGAATACGACTTGGAGCTCATAACATCATGCTCCTCCAACGTGTCAGTCGCCCACGACGGTGCTGGAAAGAGGGTCTACTACCTTACCCGTGACCCTATAACCCCCCTCGCGAGAGCCGCGTGGGAGACAGCAAGACACACTCCAGTCAACTCCTGGCTAGGCAACATAATCATGTTTGCCCCCACGCTGTGGGCGAGGATGATACTGATGACCCACTTCTTTAGCGTCCTCATAGCCAGAGATCAGCTTGAACAGGCCCTTGATTGCGAAATCTACGGAGCCTGCTACTCCATAGAACCACTGGATATACCTC"/>
<sequence taxon="FJ386719" value="TGTGGCGACGACTTAGTCGTTATCTGTGAAAGTGCGGGGGTCCAGGAGGATGCGGCGAGCCTGAGAGCCTTCACGGAGGCTATGACCAGGTACTCCGCCCCTCCCGGGGACCCCCCACAACCAGAATACGACTTGGAGCTCATAACATCGTGCTCCTCCAACGTGTCAGTCGCCCACGACGGTGCTGGAAAGAGGGTCTACTACCTTACCCGTGACCCTACAACCCCCCTCGCGAGAGCCGCGTGGGAGACAGCAAGACACACTCCAGTCAACTCCTGGCTAGGCAACATAATCATGTTTGCCCCCACGTTGTGGGCGAGGATGATACTGATGACCCACTTCTTTAGCGTCCTCATGGCCAGAGATCAGCTTGAACAGGCCCTTGATTGCGAAATCTACGGGGCCTGCTACTCCATAGAACCACTGGATATACCTC"/>
<sequence taxon="DQ897992" value="TGTGGCGACGACTTAGTCGTTATCTGTGAAAGTGCGGGGGTCCAGGAGGATGCGGCGAGCCTGAGAGCCTTCACGGAGGCTATGACCAGGTACTCCGCCCCTCCCGGGGACCCCCCACAACCAGAATACGACTTGGAGCTCATAACATCATGCTCCTCCAAYGTGTCAGTCGCCCACGACGGTGCTGGAAAGAGGGTCTACTACCTTACCCGTGACCCTAYAACCCCCCTCGCGAGAGCCGCGTGGGAGACAGCAAGACACACTCCAGTCAACTCCTGGCTAGGCAACATAATCATGTTTGCCCCCACGCTGTGGGCGAGGATGATACTGATGACCCACTTCTTTAGCGTCCTCATAGCCAGAGATCAGCTTGAACAGGCCCTTGATTGCGAAATCTACGGGGCCTGCTACTCCATAGAACCACTGGATATACCT-"/>
<sequence taxon="DQ898000" value="TGTGGCGACGACTTAGTCGTTATCTGTGAAAGTGCGGGGGTCCAGGAGGATGCGGCGAGCCTGAGAGCCTTCACGGAGGCTATGACCAGGTACTCCGCCCCTCCCGGGGACCCCCCGCAACCAGAATACGACTTGGAGCTCATAACATCATGCTCCTCCAACGTGTCAGTCGCCCACGACGGTGCTGGAAAGAGGGTCTACTACCTCACCCGTGACCCTATAACCCCCCTCGCGAGAGCCGCGTGGGAGACAGCAAGACACACTCCAGTCAACTCCTGGCTAGGCAACATAATCATGTTTGCCCCTACGCTGTGGGCGAGGATGATACTGATGACCCACTTCTTTAGCGTCCTCATAGCCAGAGATCAGCTTGAACAGGCCCTTGATTGCGAAATCTACGGGGCCTGCTACTCCATAGAACCACTGGATATACCTC"/>
<sequence taxon="FJ386766" value="TGTGGCGACGACTTATTCGTTATCTGTGAAAGTGCGGGGGTCCAGGAGGATGCGGCGAGCCTGAGAGCCTTCACGGAGGCTATGACCAGGTACTCCGCCCCTCCCGGGGACCCCCCACAACCAGAATACGACTTGGAGCTCATAACATCATGCTCCTCCAACGTGTCAGTCGCCCACGACGGTGCTGGAAAGAGGGTCTACTACCTTACCCGTGACCCTACAACCCCCCTCGCGAGAGCCGCGTGGGAGACAGCAAGACACACTCCAGTCAACTCCTGGCTAGGCAACATAATCATGTTTGCCCCCACGCTGTGGGCGAGGATGATACTGATGACTCACTTCTTTAGCGTCCTCATAGCCAGAGATCAGCTTGAACAGGCCCTTGATTGCGAAATCTACGGGGCCTGCTACTCCATAGAACCACTGGATATACCTC"/>
<sequence taxon="DQ897996" value="TGTGGCGACGACTTAGTCGTTATCTGTGAAAGTGCGGGGGTCCAGGAGGATGCGGCGAGCCTGAGAGCCTTCACGGAGGCTATGACCAGGTACTCCGCCCCTCCCGGGGACCCCCCGCAACCAGAATACGACTTGGAGCTCATAACATCATGCTCCTCCAACGTGTCAGTCGCCCACGACGGTGCTGGAAAGAGGGTCTACTACCTTACCCGTGACCCTACAACCCCCCTCGCGAGAGCCGCGTGGGAGACAGCAAGACACACTCCAGTCAACTCCTGGCTAGGCAACATAATCATGTTTGCCCCCACGCTGTGGGCGAGGATGATACTGATGACCCACTTCTTTAGCGTCCTCATAGCCAGAGATCAGCTTGAACAGGCCCTTGATTGCGAAATCTACGGGGCCTGCTACTCCATAGAACCACTGGATATACCTC"/>
<sequence taxon="FJ386702" value="TGTGGCGACGACTTAGTCGTTATCTGTGAAAGTGCGGGGGTCCAGGAGGATGCGGCGAGCCTGAGAGCCTTCACGGAGGCTATGACCAGGTACTCCGCCCCTCCCGGGGACCCCCCGCAACCAGAATACGACTTGGAGCTCATAACATCATGCTCCTCCAACGTGTCAGTCGCCCACGACGGTGCTGGAAAGAGGGTCTACTACCTCACCCGTGACCCTACAACCCCCCTCGCGAGAGCCGCGTGGGAGACAGCAAGACACACTCCAGTCAACTCCTGGCTAGGCAACATAATCATGTTTGCCCCCACGCTGTGGGCGAGGATGATACTGATGACCCACTTCTTTAGCGTCCTCATAGCCAGAGATCAGCTTGAACAGGCCCTTGATTGCGAAATCTACGGGGCCTGCTACTCCATAGAACCACTGGATATACCTC"/>
<sequence taxon="FJ386692" value="TGTGGCGACGACTTAGTCGTTATCTGTGAAAGTGCGGGGGTCCAGGAGGATGCGGCGAGCCTGAGAGCCTTCACGGAGGCTATGACCAGGTACTCCGCCCCTCCCGGGGACCCCCCGCAACCAGAATACGACTTGGAGCTCATAACATCATGCTCCTCCAACGTGTCAGTCGCCCACGACGGTGCTGGAAAGAGGGTCTACTACCTCACCCGTGACCCTACAACCCCCCTCGCGAGAGCCGCGTGGGAGACAGCAAGACACACTCCAGTCAACTCCTGGCTAGGCAACATAATCATGTTTGCCCCCACGCTGTGGGCGAGGATGATACTGATGACCCACTTCTTTAGCGTCCTCATAGCCAGAGATCAGCTTGAACAGGCCCTTGATTGCGAAATCTACGGGGCCTGCTACTCCATAGAACCACTGGATATACCTC"/>
<sequence taxon="FJ386697" value="TGTGGCGACGACTTAGTCGTTATCTGTGAAAGTGCGGGGGTCCAGGAGGATGCGGCGAGCCTGAGAGCCTTCACGGAGGCTATGACCAGGTACTCCGCCCCTCCCGGGGACCCCCCGCAACCAGAATACGACTTGGAGCTCATAACATCATGCTCCTCCAACGTGTCAGTCGCCCACGACGGTGCTGGAAAGAGGGTCTACTACCTTACCCGTGACCCTACAACCCCCCTCGCGAGAGCCGCGTGGGAGACAGCAAGACACACTCCAGTCAACTCCTGGCTAGGCAACATAATCATGTTTGCCCCCACGCTGTGGGCGAGGATGATACTGATGACCCACTTCTTTAGCGTCCTCATAGCCAGAGATCAGCTTGAACAGGCCCTTGATTGCGAAATCTACGGAGCCTGCTACTCCATAGAACCACTGGATATACCTC"/>
<sequence taxon="FJ386696" value="TGTGGCGACGACTTAGTCGTTATCTGTGAAAGTGCGGGGGTCCAGGAGGATGCGGCGAGCCTGAGAGCCTTCACGGAGGCTATGACCAGGTACTCCGCCCCTCCCGGGGACCCCCCGCAACCAGAATACGACTTGGAGCTCATAACATCATGCTCCTCCAACGTGTCAGTCGCCCACGACGGTGCTGGAAAGAGGGTCTACTACCTTACCCGTGACCCTACAACCCCCCTCGCGAGAGCCGCGTGGGAGACAGCAAGACACACTCCAGTCAACTCCTGGCTAGGCAACATAATCATGTTTGCCCCCACGCTGTGGGCGAGGATGATACTGATGACCCACTTCTTTAGCGTCCTCATAGCCAGAGATCAGCTTGAACAGGCCCTTGATTGCGAAATCTACGGAGCCTGCTACTCCATAGAACCACTGGATATACCTC"/>
<sequence taxon="FJ386691" value="TGTGGCGACGACTTAGTCGTTATCTGTGAAAGTGCGGGGGTCCAGGAGGATGCGGCGAGCCTGAGAGCCTTCACGGAGGCTATGACCAGGTACTCCGCCCCTCCCGGGGACCCCCCGCAACCAGAATACGACTTGGAGCTCATAACATCATGCTCCTCCAACGTGTCAGTCGCCCACGACGGTGCTGGAAAGAGGGTCTACTACCTCACCCGTGACCCTACAACCCCCCTCGCGAGAGCCGCGTGGGAGACAGCAAGACACACTCCAGTCAACTCCTGGCTAGGCAACATAATCATGTTTGCCCCCACGCTGTGGGCGAGGATGATACTGATGACCCACTTCTTTAGCGTCCTCATAGCCAGAGATCAGCTTGAACAGGCCCTTGATTGCGAAATCTACGGAGCCTGCTACTCCATAGAACCACTGGATATACCTC"/>
<sequence taxon="FJ386701" value="TGTGGCGACGACTTAGTCGTTATCTGTGAAAGTGCGGGGGTCCAGGAGGATGCGGCGAGCCTGAGAGCCTTCACGGAGGCTATGACCAGGTACTCCGCCCCTCCCGGGGACCCCCCACAACCAGAATACGACTTGGAGCTCATAACATCATGCTCCTCCAACGTGTCAGTCGCCCACGACGGTGCTGGAAAGAGGGTCTACTACCTTACCCGTGACCCTATAACCCCCCTCGCGAGAGCCGCGTGGGAGACAGCAAGACACACTCCAGTCAACTCCTGGCTAGGCAACATAATCATGTTTGCCCCCACGCTGTGGGCGAGGATGATACTGATGACCCACTTCTTTAGCGTCCTCATAGCCAGAGATCAGCTTGAACAGGCCCTTGATTGCGAAATCTACGGGGCCTGCTACTCCATAGAACCACTGGATATACCTC"/>
<sequence taxon="DQ897998" value="TGTGGCGACGACTTAGTCGTTATCTGTGAAAGTGCGGGGGTCCAGGAGGATGCGGCGAGCCTGAGAGCCTTCACGGAGGCTATGACCAGGTACTCCGCCCCTCCCGGGGACCCCCCACAACCAGAATACGACTTGGAGCTCATAACATCATGCTCCTCCAACGTGTCAGTCGCCCACGACGGTGCTGGAAAGAGGGTCTACTACCTTACCCGTGACCCTATAACCCCCCTCGCGAGAGCCGCGTGGGAGACAGCAAGACACACTCCAGTCAACTCCTGGCTAGGCAACATAATCATGTTTGCCCCCACGCTGTGGGCGAGGATGATACTGATGACCCACTTCTTTAGCGTCCTCATAGCCAGAGATCAGCTTGAACAGGCCCTTGATTGCGAAATCTACGGGGCCTGCTACTCCATAGAACCACTGGATATACCTC"/>
<sequence taxon="DQ897995" value="---GGCGACGACTTAGTCGTTATCTGTGAAAGTGCGGGGGTCCAGGAGGATGCGGCGAGCCTGAGAGCCTTCACGGAGGCTATGACCAGGTACTCCGCCCCTCCCGGGGACCCCCCACAACCAGAATACGACTTGGAGCTCATAACATCATGCTCCTCCAACGTGTCAGTCGCCCACGACGGTGCTGGAAAGAGGGTCTACTACCTTACCCGTGACCCTATAACCCCCCTCGCGAGAGCCGCGTGGGAGACAGCAAGACACACTCCAGTCAACTCCTGGCTAGGCAACATAATCATGTTTGCCCCCACGCTGTGGGCGAGGATGATACTGATGACCCACTTCTTTAGCGTCCTCATAGCCAGAGATCAGCTTGAACAGGCCCTTGATTGCGAAATCTACGGGGCCTGCTACTCCATAGAACCACTGGATATACCTC"/>
<sequence taxon="DQ897997" value="TGTGGCGACGACTTAGTCGTTATCTGTGAAAGTGCGGGGGTCCAGGAGGATGCGGCGAGCCTGAGAGCCTTCACGGAGGCTATGACCAGGTACTCCGCCCCTCCCGGGGACCCCCCACAACCAGAATACGACTTGGAGCTCATAACATCATGCTCCTCCAACGTGTCAGTCGCCCACGACGGTGCTGGAAAGAGGGTCTACTACCTTACCCGTGACCCTACAACCCCCCTCGCGAGAGCCGCGTGGGAGACAGCAAGACACACTCCAGTCAACTCCTGGCTAGGCAACATAATCATGTTTGCCCCCACGCTGTGGGCGAGGATGATACTGATGACCCACTTCTTTAGCGTCCTCATAGCCAGGGATCAGCTTGAACAGGCCCTTGATTGCGAAATCTACGGGGCCTGCTACTCCATAGAACCACTGGATATACCTC"/>
<sequence taxon="FJ386706" value="TGTGGCGACGACTTAGTCGTTATCTGTGAAAGTGCGGGGGTCCAGGAGGATGCGGCGAGCCTGAGAGCCTTCACGGAGGCTATGACCAGGTACTCCGCCCCTCCCGGGGACCCCCCACAACCAGAATACGACTTGGAGCTCATAACATCATGCTCCTCCAACGTGTCAGTCGCCCACGACGGTGCTGGAAAGAGGGTCTACTACCTTACCCGTGACCCTACAACCCCCCTCGCGAGAGCCGCGTGGGAGACAGCAAGACACACTCCAGTCAACTCCTGGCTAGGCAACATAATCATGTTTGCCCCCACGCTGTGGGCGAGGATGATACTGATGACCCACTTCTTTAGCGTCCTCATAGCCAGAGATCAGCTTGAACAGGCCCTTGATTGCGAAATCTACGGGGCCTGCTACTCCATAGAACCACTGGATATACCTC"/>
<sequence taxon="FJ386830" value="TGTGGCGACGACTTAGTCGTTATCTGTGAAAGTCAGGGAGTCCAGGAGGATGCGGCGAGCCTGAGAGCCTTCACGGAGGCTATGACCAGGTACTCCGCTCCTCCTGGAGACCCCCCCCAACCAGAATACGACTTGGAGCTCATAACATCTTGCTCCTCTAACGTGTCGGTCGCCCACGACGGCACTGGAAAGAGGGTCTATTACCTTACCCGTGACCCTACCACTCCTCTCGCGCGAGCTGCGTGGGAAACAGCAAGACACACTCCAGTCAATTCCTGGCTAGGCAACATAATCATGTTTGCCCCCACATTGTGGGCGAGGATGATACTGATGACTCACTTCTTCAGTGTCCTCATAGCCAGAGACCAACTTGAACAGGCCCTTGATTGCGAAATCTACGGGGCCTGCTACTCCATAGAACCACTAGACCTACCTC"/>
<sequence taxon="FJ386755" value="TGTGGCGACGACCTAGTCGTTATCTGTGAAAGTCAGGGAGTCCAGGAGGACGCGGCGAGCCTGAGAGCCTTCACGGAGGCTATGACCAGGTACTCCGCCCCCCCCGGGGACCCCCCCCAACCAGAGTACGACTTGGAGCTCATAACATCGTGCTCCTCTAACGTGTCAGTCGCCCACGACGGCACTGGAAAGAGGGTCTATTACCTTACTCGTGACCCTACAACCCCCCTCGCGAGAGCTGCGTGGGAGACAGCAAGACACACTCCAGTCAATTCCTGGCTAGGCAACATAATCATGTTTGCCCCCACACTATGGGCGAGGATGATACTGATGACCCATTTCTTCAGTGTCCTCATTGCCAGGGATCAGCTTGAACAGGCCYTTGATTGTGAAATCTACGGGGCCTGCTACTCCATAGAACCATTGGACCTACCTC"/>
<sequence taxon="DQ897976" value="TGTGGCGACGACTTAGTCGTTATCTGTGAGAGTCAGGGAGTCCAGGAGGATGCGGCGAGCCTGAGAGCCTTCACGGAGGCTATGACCAGGTACTCCGCCCCCCCCGGGGATCCCCCCCAACCAGAATACGACTTGGAGCTCATAACATCGTGCTCCTCTAATGTGTCAGTCGCCCACGACGGCGCTGGAAAGAGGGTCTATTACCTTACCCGTGACCCTACAACTCCCCTCGCRAGAGCTGCGTGGGAGACAGCAAGACACACTCCAGTCAATTCCTGGCTAGGCAACATAATCATGTTTGCCCCTACATTGTGGGTGAGAATGATACTGATGACTCACTTCTTCAGTGTCCTCATAGCCAGGGACCAGCTTGAACAGGCCCTTGATTGCGAAATCTACGGAGCCTGCTACTCCATAGAACCACTGGATCTACCTC"/>
<sequence taxon="FJ386738" value="TGTGGCGACGACTTAGTCGTTATCTGTGAAAGTCAGGGAGTCCAGGAGGATGCAGCGAGCCTGAGAGCCTTCACGGAGGCTATGACCAGGTACTCCGCTCCCCCCGGGGACCCCCCCCAGCCAGAATACGACTTGGAGCTCATAACATCGTGCTCCTCCAATGTGTCAGTCGCCCACGACGGCGCTGGAAAAAGGGTCTATTACCTCACCCGTGACCCAACAACCCCCCTCGCGAGAGCTGCGTGGGAGACAGCAAAACACACTCCAGTCAATTCCTGGCTAGGCAACATAATCATGTTTGCCCCCACATTGTGGGCGAGAATGATACTGATGACCCACTTCTTCAGTGTCCTCATAGCCAGGGATCAACTTGAACAGGCCCTTGATTGTGAGATCTACGGRGCTTGCTACTCCATAGAACCACTGGACCTACCTC"/>
<sequence taxon="FJ386806" value="TGTGGCGACGACTTAGTCGTTATCTGTGAGAGTCAGGGAGTGCAGGAGGATGCAGCGAGCCTGAGAGCCTTCACGGAGGCTATGACCAGGTACTCCGCTCCCCCCGGGGACCCCCCCCAGCCAGAATACGACTTGGAGCTCATAACATCGTGCTCCTCTAACGTGTCAGTCGCCCACGACGGCGCTGGAAAAAGGGTCTATTACCTTACCCGTGACCCAACGGTCCCCCTCGCGAGAGCTGCGTGGGAGACAGCAAGACACACTCCAGTCAATTCCTGGCTAGGCAACATAATCATGTTTGCCCCCACATTGTGGGCGAGAATGATACTGATGACCCACTTCTTCAGTGTCCTCATAGCCAGGGATCAACTTGAACAGGCCCTTGATTGTGAGATCTACGGAGCCTGCTACTCCATAGAACCACTGGACCTACCTC"/>
<sequence taxon="FJ386765" value="TGTGGCGACGACTTAGTCGTTATCTGTGAAAGTCAGGGAGTCCAGGAAGATGCAGCGAGCCTGAGAGCCTTCACGGAGGCTATGACCAGGTACTCCGCTCCCCCCGGGGACCCCCCCCAGCCAGAATATGACTTGGAGCTCATAACATCGTGCTCCTCTAACGTGTCAGTCGCCCACGACGGCGCTGGAAAAAGGGTCTATTACCTTACCCGTGACCCAACGGTCCCCCTCGCGAGAGCTGCGTGGGAGACAGCAAGACACACTCCAGTCAATTCCTGGCTAGGCAACATAATCATGTTTGCCCCCACATTGTGGGCGAGAATGATACTGATGACCCACTTCTTCAGTGTCCTCATAGCCAGGGATCAACTTGAACAGGCCCTTGATTGTGAGATCTACGGAGCCTGCTACTCCATAGAACCACTGGACCTACCTC"/>
<sequence taxon="FJ386793" value="TGTGGCGACGACTTAGTCGTTATCTGTGAAAGCCAGGGAGTCCAGGAGGATGCAGCGAGCCTGAGAGCCTTCACGGAGGCTATGACCAGGTACTCCGCTCCCCCCGGGGACCCCCCCCAGCCAGAATACGACTTGGAGCTCATAACATCGTGCTCCTCTAACGTGTCAGTCGCCCACGACGGCGCTGGAAAAAGGGTCTATTACCTTACCCGTGACCCAACGGTCCCCCTCGCGAGAGCTGCGTGGGAGACAGCAAGACACACTCCAGTCAATTCCTGGCTAGGCAACATAATCATGTTTGCCCCCACATTGTGGGCGAGAATGATACTGATGACCCACTTCTTCAGTGTCCTCATAGCCAGGGATCAACTTGAACAGGCCCTTGATTGTGAGATCTACGGAGCCTGCTACTCCATAGAACCACTGGACCTACCTC"/>
<sequence taxon="FJ386769" value="TGTGGCGACGACTTAGTCGTTATCTGTGAAAGTCAGGGAGTCCAGGAGGATGCAGCGAGCCTGAGAGCCTTCACGGAGGCTATGACCAGGTACTCCGCTCCCCCCGGGGACCCCCCCCAGCCAGAATACGACTTGGAGCTCATAACATCGTGCTCCTCTAACGTGTCAGTCGCCCACGACGGCGCTGGAAAAAGGGTCTATTACCTTACCCGTGACCCAACGGTCCCCCTCGCGAGAGCTGCGTGGGAGACAGCAAGACACACTCCAGTCAATTCCTGGCTAGGCAACATAATCATGTTTGCCCCCACATTGTGGGTGAGAATGATACTGATGACCCACTTCTTCAGTGTCCTCATAGCCAGGGATCAACTTGAACAGGCCCTTGATTGTGAGATCTACGGAGCCTGCTACTCCATAGAACCACTGGACCTACCTC"/>
<sequence taxon="DQ897994" value="TGTGGCGACGACTTAGTCGTTATCTGTGAAAGTCAGGGAGTCCAGGAGGATGCAGCGAGCCTGAGAGCCTTCACGGAGGCTATGACCAGGTACTCCGCTCCCCCCGGGGACCCCCCCCAGCCAGAATACGACTTGGAGCTCATAACATCGTGCTCCTCTAACGTGTCAGTCGCCCACGACGGCGCTGGAAAAAGGGTCTATTACCTTACCCGTGACCCAACGGTCCCCCTCGCGAGAGCTGCGTGGGAGACAGCAAGACACACTCCAGTCAATTCCTGGCTAGGCAACATAATCATGTTTGCCCCCACATTGTGGGTGAGAATGATACTGATGACCCACTTCTTCAGTGTCCTCATAGCCAGGGATCAACTTGAACAGGCCCTTGATTGTGAGATCTACGGAGCCTGCTACTCCATAGAACCACTGGACCTACCTC"/>
<sequence taxon="FJ386764" value="TGTGGCGACGACTTAGTCGTTATCTGTGAAAGTCAGGGAGTCCAGGAGGATGCAGCGAGCCTGAGAGCCTTCACGGAGGCTATGACCAGGTACTCCGCTCCCCCCGGGGACCCCCCCCAGCCAGAATACGACTTGGAGCTCATAACATCGTGCTCCTCTAACGTGTCAGTCGCCCACGACGGCGCTGGAAAAAGGGTCTATTACCTTACCCGTGACCCAACGGTCCCCCTTGCGAGAGCTGCGTGGGAGACAGCAAGACACACTCCAGTCAATTCCTGGCTAGGCAACATAATCATGTTTGCCCCCACATTGTGGGCGAGAATGATACTGATGACCCACTTCTTCAGTGTCCTCATAGCCAGGGATCAACTTGAACAGGCCCTTGATTGTGAGATCTACGGAGCCTGCTACTCCATAGAACCACTGGACCTACCTC"/>
<sequence taxon="FJ386733" value="TGTGGCGACGACTTAGTCGTTATCTGTGAAAGTCAGGGAGTCCAGGAGGATGCAGCGAGCCTGAGAGCCTTCACGGAGGCTATGACCAGGTACTCCGCTCCCCCCGGGGACCCCCCCCAGCCAGAATACGACTTGGAGCTCATAACATCGTGCTCCTCTAACGTGTCAGTCGCCCACGACGGCGCTGGAAAAAGGGTCTATTACCTTACCCGTGACCCAACGGTTCCCCTCGCGAGAGCTGCGTGGGAGACAGCAAGACACACTCCAGTCAATTCCTGGCTAGGCAACATAATCATGTTTGCCCCCACATTGTGGGCGAGAATGATACTGATGACCCACTTCTTCAGTGTCCTCATAGCCAGGGATCAACTTGAACAGGCCCTTGATTGTGAGATCTACGGAGCCTGCTACTCCATAGAACCACTGGACCTACCTC"/>
<sequence taxon="FJ386802" value="TGTGGCGACGACTTAGTCGTTATCTGTGAAAGTCAGGGAGTCCAGGAGGATGCAGCGAGCCTGAGAGCCTTCACGGAGGCTATGACCAGGTACTCCGCTCCCCCCGGGGACCCCCCCCAGCCAGAATACGACTTGGAGCTCATAACATCGTGCTCCTCTAACGTGTCAGTCGCCCACGACGGCGCTGGAAAAAGGGTCTATTACCTTACCCGTGACCCAACGGTCCCCCTCGCGAGAGCTGCGTGGGAGACAGCAAGACACACTCCAGTCAATTCCTGGCTAGGCAACATAATCATGTTTGCCCCCACATTGTGGGCGAGAATGATACTGATGACCCACTTCTTCAGTGTCCTCATAGCCAGGGATCAACTTGAACAGGCCCTTGATTGTGAGATCTACGGAGCCTGCTACTCCATAGAACCACTGGACCTACCTC"/>
<sequence taxon="FJ386782" value="TGTGGCGACGACTTAGTCGTTATCTGTGAAAGTCAGGGAGTCCAGGAGGATGCAGCGAGCCTGAGAGCCTTCACGGAGGCTATGACCAGGTACTCCGCTCCCCCCGGGGACCCCCCCCAGCCAGAATACGACTTGGAGCTCATAACATCGTGCTCCTCTAACGTGTCAGTCGCCCACGACGGCGCTGGAAAAAGGGTCTATTACCTTACCCGTGACCCAACGGTCCCCCTCGCGAGAGCTGCGTGGGAGACAGCAAGACACACTCCAGTCAATTCCTGGCTAGGCAACATAATCATGTTTGCCCCCACATTGTGGGCGAGAATGATACTGATGACCCACTTCTTCAGTGTCCTCATAGCCAGGGATCAACTTGAACAGGCCCTTGATTGTGAGATCTACGGAGCCTGCTACTCCATAGAACCACTGGACCTACCTC"/>
<sequence taxon="FJ386759" value="TGTGGCGACGACTTAGTCGTTATCTGTGAAAGTCAGGGAGTCCAGGAGGATGCAGCGAGCCTGAGAGCCTTCACGGAGGCTATGACCAGGTACTCCGCTCCCCCCGGGGACCCCCCCCAGCCAGAATACGACTTGGAGCTCATAACATCGTGCTCCTCTAACGTGTCAGTCGCCCACGACGGCGCTGGAAAAAGGGTCTATTACCTTACCCGTGACCCAACGGTCCCCCTCGCGAGAGCTGCGTGGGAGACAGCAAGACACACTCCAGTCAATTCCTGGCTAGGCAACATAATCATGTTTGCCCCCACATTGTGGGCGAGAATGATACTGATGACCCACTTCTTCAGTGTCCTCATAGCCAGGGATCAACTTGAACAGGCCCTTGATTGTGAGATCTACGGAGCCTGCTACTCCATAGAACCACTGGACCTACCTC"/>
<sequence taxon="FJ386752" value="TGTGGCGACGACTTAGTCGTTATCTGTGAAAGTCAGGGAGTCCAGGAGGATGCAGCGAGCCTGAGAGCCTTCACGGAGGCTATGACCAGGTACTCCGCTCCCCCCGGGGACCCCCCCCAGCCAGAATACGACTTGGAGCTCATAACATCGTGCTCCTCTAACGTGTCAGTCGCCCACGACGGCGCTGGAAAAAGGGTCTATTACCTTACCCGTGACCCAACGGTCCCCCTCGCGAGAGCTGCGTGGGAGACAGCAAGACACACTCCAGTCAATTCCTGGCTAGGCAACATAATCATGTTTGCCCCCACATTGTGGGCGAGAATGATACTGATGACCCACTTCTTCAGTGTCCTCATAGCCAGGGATCAACTTGAACAGGCCCTTGATTGTGAGATCTACGGAGCCTGCTACTCCATAGAACCACTGGACCTACCTC"/>
<sequence taxon="FJ386732" value="TGTGGCGACGACTTAGTCGTTATCTGTGAAAGTCAGGGAGTCCAGGAGGATGCAGCGAGCCTGAGAGCCTTCACGGAGGCTATGACCAGGTACTCCGCTCCCCCCGGGGACCCCCCCCAGCCAGAATACGACTTGGAGCTCATAACATCGTGCTCCTCTAACGTGTCAGTCGCCCACGACGGCGCTGGAAAAAGGGTCTATTACCTTACCCGTGACCCAACGGTCCCCCTCGCGAGAGCTGCGTGGGAGACAGCAAGACACACTCCAGTCAATTCCTGGCTAGGCAACATAATCATGTTTGCCCCCACATTGTGGGCGAGAATGATACTGATGACCCACTTCTTCAGTGTCCTCATAGCCAGGGATCAACTTGAACAGGCCCTTGATTGTGAGATCTACGGAGCCTGCTACTCCATAGAACCACTGGACCTACCTC"/>
<sequence taxon="FJ386737" value="TGTGGCGACGACTTAGTCGTTATCTGTGAAAGTCAGGGRGTCCAGGAGGATGCAGCGAGCCTGAGAGCCTTCACGGAGGCTATGACCAGGTACTCCGCTCCCCCCGGGGACCCCCCCCAGCCAGAATACGACTTGGAGCTCATAACATCGTGCTCCTCTAACGTGTCAGTCGCCCACGACGGCGCTGGAAAAAGGGTCTATTACCTTACCCGTGACCCGACAACCCCCCTCGCGAGAGCTGCGTGGGAGACAGCAAAACACACTCCAGTCAATTCCTGGCTAGGCAACATAATCATGTTTGCCCCCACATTGTGGGCGAGAATGATACTGATGACCCACTTCTTCAGTGTCCTCATAGCCAGGGATCAACTTGAACAGGCCCTTGATTGTGAGATCTACGGAGCCTGCTACTCCATAGAACCACTGGACCTACCTC"/>
<sequence taxon="FJ386813" value="TGTGGCGACGACTTAGTCGTTATCTGTGAAAGTCAGGGRGTCCAGGAGGATGCAGCGAGCCTGAGAGCCTTCACGGAGGCTATGACCAGGTACTCCGCTCCCCCCGGGGACCCCCCCCAGCCAGAATACGACTTGGAGCTCATAACATCGTGCTCCTCTAACGTGTCAGTCGCCCACGACGGCGCTGGAAAAAGGGTCTATTACCTTACCCGTGACCCAACAACCCCCCTCGCGAGAGCTGCGTGGGAGACAGCAAAACACACTCCAGTCAATTCCTGGCTAGGCAACATAATCATGTTTGCCCCCACATTGTGGGCGAGAATGATACTGATGACCCACTTCTTCAGTGTCCTCATAGCCAGGGATCAACTCGAACAGGCCCTTGATTGTGAGATCTACGGAGCCTGCTACTCCATAGAACCACTGGACCTACCTC"/>
<sequence taxon="FJ386797" value="TGTGGCGACGACTTAGTCGTTATCTGTGAAAGTCAGGGGGTCCAGGAGGATGCAGCGAGCCTGAGAGCCTTCACGGAGGCTATGACCAGGTACTCCGCTCCCCCCGGGGACCCCCCCCAGCCAGAATACGACTTGGAGCTCATAACATCGTGCTCCTCTAACGTGTCAGTCGCCCACGACGGCGCTGGAAAAAGGGTCTATTACCTTACCCGTGACCCGACAACCCCCCTCGCGAGAGCTGCGTGGGAGACAGCAAAACACACTCCAGTCAATTCCTGGCTAGGCAACATAATCATGTTTGCCCCCACATTGTGGGCGAGAATGATACTGATGACCCACTTCTTCAGTGTCCTCATAGCCAGGGATCAACTCGAACAGGCCCTTGATTGTGAGATCTACGGAGCCTGCTACTCCATAGAACCACTGGACCTACCTC"/>
<sequence taxon="FJ386776" value="TGTGGCGACGACTTAGTCGTTATCTGTGAAAGTCAGGGGGTCCAGGAGGATGCAGCGAGCCTGAGAGCCTTCACGGAGGCTATGACCAGGTACTCCGCTCCCCCCGGGGACCCCCCCCAGCCAGAATACGACTTGGAGCTCATAACATCGTGCTCCTCTAACGTGTCAGTCGCCCACGACGGCGCTGGAAAAAGGGTCTATTACCTTACCCGTGACCCGACAACCCCCCTCGCGAGAGCTGCGTGGGAGACAGCAAAACACACTCCAGTCAATTCCTGGCTAGGCAACATAATCATGTTCGCCCCCACATTGTGGGCGAGAATGATACTGATGACCCACTTCTTCAGTGTCCTCATAGCCAGGGATCAACTCGAACAGGCCCTTGATTGTGAGATCTACGGAGCCTGCTACTCCATAGAACCACTGGACCTACCTC"/>
<sequence taxon="FJ386736" value="TGTGGCGACGACTTAGTCGTTATCTGTGAAAGTCAGGGGGTCCAGGAGGATGCAGCGAGCCTGAGAGCCTTCACGGAGGCTATGACCAGGTACTCCGCTCCCCCCGGGGACCCCCCCCAGCCAGAATACGACTTGGAGCTCATAACATCGTGCTCCTCTAACGTGTCAGTCGCCCACGACGGCGCTGGAAAAAGGGTCTATTACCTTACCCGTGACCCGACAACCCCCCTCGCGAGAGCTGCGTGGGAGACAGCAAAACACACTCCAGTCAATTCCTGGCTAGGCAACATAATCATGTTCGCCCCCACATTGTGGGCGAGAATGATACTGATGACCCACTTCTTCAGTGTCCTCATAGCCAGGGATCAACTCGAACAGGCCCTTGATTGTGAGATCTACGGAGCCTGCTACTCCATAGAACCACTGGACCTACCTC"/>
<sequence taxon="FJ386788" value="TGTGGCGACGACTTAGTCGTTATCTGTGAAAGTCAGGGAGTCCAGGAGGATGCAGCGAGCCTGAGAGCCTTCACGGAGGCTATGACCAGGTACTCCGCTCCCCCCGGGGACCCCCCCCAGCCAGAATACGACTTGGAGCTCATAACATCGTGCTCCTCTAACGTGTCAGTCGCCCACGACGGCGCTGGAAAAAGGGTCTATTACCTTACCCGTGACCCAACAACCCCCCTCGCGAGAGCTGCGTGGGAGACAGCAAGACACACTCCAGTCAATTCCTGGCTAGGCAACATAATCATGTTTGCCCCCACATTGTGGGCGAGAATGATACTGATGACCCATTTCTTCGGTGTCCTCATAGCCAGGGATCAACTTGAACAGGCCCTTGATTGTGAGATCTACGGAGCCTGCTACTCCATAGAACCACTGGACCTACCTG"/>
<sequence taxon="FJ386753" value="TGTGGCGACGACTTAGTCGTTATCTGTGAAAGTCAGGGAGTCCAGGAGGATGCAGCGAGCCTGAAAGCCTTCACGGAGGCTATGACCAGGTACTCCGCTCCCCCCGGGGACCCCCCCCAGCCAGAATACGACTTGGAGCTCATAACATCGTGCTCCTCTAAYGTGTCAGTCGCCCACGACGGCGCTGGAAAAAGGGTCTATTACCTTACCCGTGACCCAACAACCCCCCTCGCGAGAGCTGCGTGGGAGACAGCAAGACACACTCCAGTCAATTCCTGGCTAGGCAACATAATCATGTTTGCCCCCACATTGTGGGCGAGAATGATACTGATGACCCATTTCTTCGGTGTCCTCATAGCCAGGGATCAACTTGAACAGGCCCTTGATTGTGAGATCTACGGAGCCTGCTACTCCATAGAACCACTGGACCTACCTG"/>
<sequence taxon="FJ386772" value="TGYGGCGACGACTTAGTCGTTATCTGTGAAAGTCAGGGAGTCCAGGAGGATGCAGCGAGCCTGAGAGCCTTCACGGAGGCTATGACCAGGTACTCCGCTCCCCCCGGGGACCCCCCCCAGCCAGAATACGACTTGGAGCTCATAACATCGTGCTCCTCTAACGTGTCAGTCGCCCACGACGGCGCTGGAAAAAGGGTCTATTACCTTACCCGTGACCCAACAACCCCCCTCGCGAGAGCTGCGTGGGAGACAGCAAGACACACTCCAGTCAATTCCTGGCTAGGCAACATAATCATGTTTGCCCCCACATTGTGGGCGAGAATGATACTGATGACCCATTTCTTCAGTGTCCTCATAGCCAGGGATCAACTTGAACAGGCCCTTGATTGTGAGATCTACGGAGCCTGYTACTCCATAGAACCACTGGACCTACCTC"/>
<sequence taxon="FJ386747" value="TGTGGCGACGACTTAGTCGTTATCTGTGAAAGTCAGGGAGTCCAGGAGGATGCAGCGAGCCTGAGAGCCTTCACGGAGGCTATGACCAGGTACTCCGCTCCCCCCGGGGACCCCCCCCAGCCAGAATACGACTTGGAGCTCATAACATCGTGCTCCTCTAACGTGTCAGTCGCTCACGACGGCGYTGGAAAAAGGGTCTATTACCTTACCCGTGACCCAACAACCCCCCTCGCGAGAGCTGCGTGGGAGACAGCAAGACACACTCCAGTCAATTCCTGGCTAGGCAACATAATCATGTTTGCCCCCACATTGTGGGCGAGAATGATACTGATGACYCACTTCTTCAGTGTCCTCATAGCCAGGGATCAACTTGAACAGGCCCTTGATTGTGAGATCTACGGAGCCTGCTACTCCATAGAACCACTGGACCTACCTC"/>
<sequence taxon="FJ386704" value="TGTGGCGACGACTTAGTCGTTATCTGTGAAAGTCAGGGAGTCCAGGAGGATGCAGCGAGCCTGAGAGCCTTCACGGAGGCTATGACCAGGTACTCTGCTCCCCCCGGGGACCCCCCCCAGCCAGAATACGACTTGGAGCTCATAACATCGTGCTCCTCTAACGTGTCAGTCGCCCACGACGGCGCTGGAAAAAGGGTCTATTACCTTACCCGTGATCCAACAACCCCCCTCGCGAGAGCTGCGTGGGAGACAGCAAGACACACTCCAGTCAATTCCTGGCTAGGCAACATAATCATGTTTGCCCCCACATTGTGGGCGAGAATGATACTAATGACCCACTTCTTCAGTGTCCTCATAGCCAGGGATCAACTTGAACAGGCCCTTGATTGTGAGATCTACGGAGCCTGCTACTCCATAGAACCACTGGACCTACCTC"/>
<sequence taxon="FJ386703" value="TGTGGCGACGACTTAGTCGTTATCTGTGAAAGTCAGGGAGTCCAGGAGGATGCAGCGAGCCTGAGAGCCTTCACGGAGGCTATGACCAGGTACTCTGCTCCCCCCGGGGACCCCCCCCAGCCAGAATACGACTTGGAGCTCATAACATCGTGCTCCTCTAACGTGTCAGTCGCCCACGACGGCGCTGGAAAAAGGGTCTATTACCTTACCCGTGATCCAACAACCCCCCTCGCGAGAGCTGCGTGGGAGACAGCAAGACACACTCCAGTCAATTCCTGGCTAGGCAACATAATCATGTTTGCCCCCACATTGTGGGCGAGAATGATACTAATGACCCACTTCTTCAGTGTCCTCATAGCCAGGGATCAACTTGAACAGGCCCTTGATTGTGAGATCTACGGAGCCTGCTACTCCATAGAACCACTGGACCTACCTC"/>
<sequence taxon="FJ386700" value="TGTGGCGACGACTTAGTCGTTATCTGTGAAAGTCAGGGAGTCCAGGAGGATGCAGCGAGCCTGAGAGCCTTCACGGAGGCTATGACCAGGTACTCTGCTCCCCCCGGGGACCCCCCCCAGCCAGAATACGACTTGGAGCTCATAACATCGTGCTCCTCTAACGTGTCAGTCGCCCACGACGGCGCTGGAAAAAGGGTCTATTACCTTACCCGTGATCCAACAACCCCCCTCGCGAGAGCTGCGTGGGAGACAGCAAGACACACTCCAGTCAATTCCTGGCTAGGCAACATAATCATGTTTGCCCCCACATTGTGGGCGAGAATGATACTAATGACCCACTTCTTCAGTGTCCTCATAGCCAGGGATCAACTTGAACAGGCCCTTGATTGTGAGATCTACGGAGCCTGCTACTCCATAGAACCACTGGACCTACCTC"/>
<sequence taxon="FJ386748" value="TGTGGCGACGACTTAGTCGTTATCTGTGAAAGTCAGGGAGTCCAGGAGGATGCAGCGAGCCTGAGAGCCTTCACGGAGGCTATGACCAGGTACTCCGCTCCCCCCGGGGACCCCCCCCAGCCAGAATACGACTTGGAGCTCATAACATCGTGCTCCTCTAACGTGTCAGTCGCCCACGACGGCGCTGGAAAAAGGGTCTATTACCTTACCCGTGACCCACAAACCCCCCTCGCGAGAGCTGCGTGGGAGACAGCAAGACACACTCCAGTCAATTCCTGGYTAGGCAACATAATCATGTTTGCCCCCACATTGTGGGCGAGAATGATACTGATGACYCACTTCTTCAGTGTCCTCATAGCCAGGGATCAACTTGAACAGGCCCTTGATTGTGAGATCTACGGAGCCTGCTACTCCATAGAACCACTGGACCTACCTC"/>
<sequence taxon="FJ386742" value="TGTGGCGACGACTTAGTCGTTATCTGTGAAAGTCAGGGAGTCCAGGAGGATGCAGCGAGCCTGAGAGCCTTCACGGAGGCTATGACCAGGTACTCCGCTCCCCCCGGGGACCCCCCCCAGCCAGAATACGACTTGGAGCTCATAACATCGTGCTCCTCTAACGTGTCAGTCGCCCACGACGGCGCTGGAAAAAGGGTCTATTACCTTACCCGTGACCCACAAACCCCCCTCGCGAGAGCTGCGTGGGAGACAGCAAGACACACTCCAGTCAATTCCTGGCTAGGCAACATAATCATGTTTGCCCCCACATTGTGGGCGAGAATGATACTGATGACCCACTTCTTCAGTGTCCTCATAGCCAGGGATCAACTTGAACAGGCCCTTGATTGTGAGATCTACGGAGCCTGCTACTCCATAGAACCACTGGACCTACCTC"/>
<sequence taxon="FJ386796" value="TGTGGCGACGACTTAGTCGTTATCTGTGAAAGTCAGGGAGTCCAGGAGGACGCAGCGAGCCTGAGAGCCTTCACGGAGGCTATGACCAGGTACTCCGCTCCCCCCGGGGACCCCCCCCAGCCAGAATACGACTTGGAGCTCATAACATCGTGCTCCTCTAACGTGTCAGTCGCCCACGACGGCGCTGGGAAAAGGGTCTATTACCTTACCCGTGACCCAACAACCCCCCTCGCGAGAGCTGCGTGGGAGACAGCAAGACACACTCCAGTCAATTCCTGGCTAGGCAACATAATCATGTTTGCCCCCACATTGTGGGCGAGAATGATACTGATGACCCACTTCTTCAGTGTCCTCATAGCCAGGGATCAACTTGAACAGGCCCTTGATTGTGAGATCTACGGAGCCTGCTACTCCATAGAACCACTGGACCTACCTC"/>
<sequence taxon="FJ386784" value="TGTGGCGACGACTTAGTCGTTATCTGTGAAAGTCAGGGAGTCCAGGAGGACGCAGCGAGCCTGAGAGCCTTCACGGAGGCTATGACCAGGTACTCCGCTCCCCCCGGGGACCCCCCCCAGCCAGAATACGACTTGGAGCTCATAACATCGTGCTCCTCTAACGTGTCAGTCGCCCACGACGGCGCTGGGAAAAGGGTCTATTACCTTACCCGTGACCCAACAACCCCCCTCGCGAGAGCTGCGTGGGAGACAGCAAGACACACTCCAGTCAATTCCTGGCTAGGCAACATAATCATGTTTGCCCCCACATTGTGGGCGAGAATGATACTGATGACCCACTTCTTCAGTGTCCTCATAGCCAGGGATCAACTTGAACAGGCCCTTGATTGTGAGATCTACGGAGCCTGCTACTCCATAGAACCACTGGACCTACCTC"/>
<sequence taxon="FJ386735" value="TGTGGCGACGACTTAGTCGTTATCTGTGAAAGTCAGGGAGTCCAGGAGGACGCAGCGAGCCTGAGAGCCTTCACGGAGGCTATGACCAGGTACTCCGCTCCCCCCGGGGACCCCCCCCAGCCAGAATACGACTTGGAGCTCATAACATCGTGCTCCTCTAACGTGTCAGTCGCCCACGACGGCGCTGGGAAAAGGGTCTATTACCTTACCCGTGACCCAACAACCCCCCTCGCGAGAGCTGCGTGGGAGACAGCAAGACACACTCCAGTCAATTCCTGGCTAGGCAACATAATCATGTTTGCCCCCACATTGTGGGCGAGAATGATACTGACGACCCACTTCTTCAGTGTCCTCATAGCCAGGGATCAACTTGAACAGGCCCTTGATTGTGAGATCTACGGAGCCTGCTACTCCATAGAACCACTGGACCTACCTC"/>
<sequence taxon="DQ898010" value="TGTGGCGATGACTTAGTCGTTATCTGTGAAAGTCAGGGAGTCCAGGAGGATGTAGCGAGCCTGAGAGCCTTCACGGAGGCTATGACCAGGTACTCCGCTCCCCCCGGGGACCCCCCCCAGCCAGAATACGACTTGGAGCTCATAACATCGTGCTCCTCTAACGTGTCAGTCGCCCACGACGGCGCTGGAAAAAGGGTCTATTACCTTACCCGTGACCCAACAACCCCCCTCGCGAGAGCTGCGTGGGAGACAGCAAGACACACTCCAGTCAATTCCTGGCTAGGCAACATAATCATGTTTGCCCCCACATTGTGGGCGAGAATGATACTGATGACCCACTTCTTCAGTGTCCTCATAGCCAGGGATCAACTTGAACAGGCCCTTGATTGTGAGATCTACGGAGCCTGCTACTCCATAGAACCACTGGACCTACCTC"/>
<sequence taxon="FJ386816" value="TGTGGCGACGACTTAGTCGTTATCTGTGAAAGTCAGGGAGTCCAGGAGGATGCAGCGAGCCTGAGAGCCTTCACGGAGGCTATGACCAGGTACTCCGCTCCCCCCGGGGACCCCCCCCAGCCAGAATACGACTTGGAGCTCATAACATCGTGCTCCTCTAACGTGTCAGTCGCCCACGACGGCGCTGGAAAAAGGGTCTATTACCTTACCCGTGACCCAACAACCCCCCTCGCGAGAGCTGCGTGGGAGACAGCAAGACACACTCCAGTCAATTCCTGGCTAGGCAACATAATCATGTTTGCCCCCACATTGTGGGCGAGAATGATACTGATGACCCACTTCTTCAGTGTCCTCATAGCCAGGGATCAACTTGAACAGGCCCTTGATTGTGAGATCTACGGAGCCTGCTACTCCATAGAACCACTGGACCTACCTC"/>
<sequence taxon="FJ386807" value="TGTGGCGACGACTTAGTCGTTATCTGTGAAAGTCAGGGAGTCCAGGAGGATGCAGCGAGCCTGAGAGCCTTCACGGAGGCTATGACCAGGTACTCCGCTCCCCCCGGGGACCCCCCCCAGCCAGAATACGACTTGGAGCTCATAACATCGTGCTCCTCTAACGTGTCAGTCGCCCACGACGGCGCTGGAAAAAGGGTCTATTACCTTACCCGTGACCCAACAACCCCCCTCGCGAGAGCTGCGTGGGAGACAGCAAGACACACTCCAGTCAATTCCTGGCTAGGCAACATAATCATGTTTGCCCCCACATTGTGGGCGAGAATGATACTGATGACCCACTTCTTCAGTGTCCTCATAGCCAGGGATCAACTTGAACAGGCCCTTGATTGTGAGATCTACGGAGCCTGCTACTCCATAGAACCACTGGACCTACCTC"/>
<sequence taxon="FJ386800" value="TGTGGCGACGACTTAGTCGTTATCTGTGAAAGTCAGGGAGTCCAGGAGGATGCAGCGAGCCTGAGAGCCTTCACGGAGGCTATGACCAGGTACTCCGCTCCCCCCGGGGACCCCCCCCAGCCAGAATACGACTTGGAGCTCATAACATCGTGCTCCTCTAACGTGTCAGTCGCCCACGACGGCGCTGGAAAAAGGGTCTATTACCTTACCCGTGACCCAACAACCCCCCTCGCGAGAGCTGCGTGGGAGACAGCAAGACACACTCCAGTCAATTCCTGGCTAGGCAACATAATCATGTTTGCCCCCACATTGTGGGCGAGAATGATACTGATGACCCACTTCTTCAGTGTCCTCATAGCCAGGGATCAACTTGAACAGGCCCTTGATTGTGAGATCTACGGAGCCTGCTACTCCATAGAACCACTGGACCTACCTC"/>
<sequence taxon="FJ386791" value="TGTGGCGACGACTTAGTCGTTATCTGTGAAAGTCAGGGAGTCCAGGAGGATGCAGCGAGCCTGAGAGCCTTCACGGAGGCTATGACCAGGTACTCCGCTCCCCCCGGGGACCCCCCCCAGCCAGAATACGACTTGGAGCTCATAACATCGTGCTCCTCTAACGTGTCAGTCGCCCACGACGGCGCTGGAAAAAGGGTCTATTACCTTACCCGTGACCCAACAACCCCCCTCGCGAGAGCTGCGTGGGAGACAGCAAGACACACTCCAGTCAATTCCTGGCTAGGCAACATAATCATGTTTGCCCCCACATTGTGGGCGAGAATGATACTGATGACCCACTTCTTCAGTGTCCTCATAGCCAGGGATCAACTTGAACAGGCCCTTGATTGTGAGATCTACGGAGCCTGCTACTCCATAGAACCACTGGACCTACCTC"/>
<sequence taxon="FJ386761" value="TGTGGCGACGACTTAGTCGTTATCTGTGAAAGTCAGGGAGTCCAGGAGGATGCAGCGAGCCTGAGAGCCTTCACGGAGGCTATGACCAGGTACTCCGCTCCCCCCGGGGACCCCCCCCAGCCAGAATACGACTTGGAGCTCATAACATCGTGCTCCTCTAACGTGTCAGTCGCCCACGACGGCGCTGGAAAAAGGGTCTATTACCTTACCCGTGACCCAACAACCCCCCTCGCGAGAGCTGCGTGGGAGACAGCAAGACACACTCCAGTCAATTCCTGGCTAGGCAACATAATCATGTTTGCCCCCACATTGTGGGCGAGAATGATACTGATGACCCACTTCTTCAGTGTCCTCATAGCCAGGGATCAACTTGAACAGGCCCTTGATTGTGAGATCTACGGAGCCTGCTACTCCATAGAACCACTGGACCTACCTC"/>
<sequence taxon="FJ386771" value="TGTGGCGACGACTTAGTCGTTATCTGTGAAAGTCAGGGAGTCCAGGAGGATGCAGCGAGCCTGAGAGCCTTCACGGAGGCTATGACCAGGTACTCCGCTCCCCCCGGGGACCCCCCCCAGCCAGAATACGACTTGGAGCTCATAACATCGTGCTCCTCTAACGTGTCAGTCGCCCACGACGGCGCTGGAAAAAGGGTCTATTACCTTACCCGTGACCCAACAACCCCCCTCGCGAGAGCTGCGTGGGAGACAGCAAGACACACTCCAGTCAATTCCTGGCTAGGCAACATAATCATGTTTGCCCCCACATTGTGGGCGAGAATGATACTGATGACCCACTTCTTCAGTGTCCTCATGGCCAGGGATCAACTTGAACAGGCCCTTGATTGTGAGATCTACGGAGCCTGCTACTCCATAGAACCACTGGACCTACCTC"/>
<sequence taxon="FJ386757" value="TGNGGCGACGACTTAGTCGTTATCTGTGAGAGTCAGGGAGTCCAGGAGGATGCAGCGAGCCTGAGAGCCTTCACGGAGGCTATGACCAGGTACTCCGCTCCCCCCGGGGACCCCCCCCAACCAGAATACGACTTGGAGCTCATAACATCGTGCTCCTCTAATGTGTCAGTCGCTCACGACGGTGCTGGAAAGAGGGTCTATTACCTTACTCGTGACCCTACCACCCCCCTCGCAAGAGCTGCGTGGGAGACAGCAAGACACACTCCAATCAATTCCTGGCTAGGCAACATAATCATGTTCGCCCCCACATTGTGGGCGAGGATGATACTGATGACCCATTTCTTCAGTGTCCTCATAGCCAGGGATCAACTCGAACAGGCCCTTGATTGCGAAATCTACGGAGCCTGCTACTCCATAGAACCACTGGACCTACCTC"/>
<sequence taxon="FJ386763" value="TGTGGCGACGACTTAGTCGTTATCTGTGAGAGTCAGGGAGTCCGGGAGGATGCAGCGAGCCTGAGAGCCTTCACGGAGGCTATGACCAGGTACTCCGCTCCCCCCGGGGACCCCCCCCAACCAGAATACGACTTGGAGCTTATAACATCGTGCTCCTCTAATGTGTCAGTCGCTCACGACGGCGCTGGAAAGAGGGTCTATTACCTTACTCGTGACCCTACCACCCCCCTCGCAAGAGCTGCGTGGGAGACAGCAAGACACACTCCAATCAATTCCTGGCTAGGCAACATAATCATGTTCGCCCCCACATTGTGGGCGAGGATGATACTGATGACCCATTTCTTCAGTGTCCTCATAGCCAGGGATCAACTTGAACAGGCCCTTGATTGCGAAATCTACGGAGCCTGCTACTCCATAGAACCACTGGACCTACCTC"/>
<sequence taxon="FJ386743" value="TGTGGCGACGACTTAGTCGTTATCTGTGAGAGTCAGGGAGTCCAGGAGGATGCAGCGAGCCTGAGAGCCTTCACGGAGGCTATGACCAGGTACTCCGCTCCCCCCGGGGACCCCCCCCAACCAGAATACGACTTGGAGCTCATAACATCGTGCTCCTCTAATGTGTCAGTCGCTCACGACGGCGCTGGAAAGAGGGTCTATTACCTTACTCGTGACCCTACCACCCCCCTCGCAAGAGCTGCGTGGGAGACAGCAAGACACACTCCAATCAATTCCTGGCTAGGCAACATAATCATGTTCGCCCCCACATTGTGGGCGAGGATGATACTGATGACCCATTTCTTCAGTGTCCTCATAGCCAGGGATCAACTTGAACAGGCCYTTGATTGCGAGATCTACGGAGCCTGCTACTCCATAGAACCACTGGACCTACCTC"/>
<sequence taxon="FJ386798" value="TGTGGCGACGACTTAGTCGTTATCTGTGAGAGTCAGGGAGTCCAGGAGGATGCAGCGAGCCTGAGAGCCTTCACGGAGGCTATGACCAGGTACTCCGCTCCCCCCGGGGACCCCCCCCAACCAGAATACGACTTGGAGCTCATAACATCGTGCTCCTCTAATGTGTCAGTCGCTCACGACGGCGCTGGAAAGAGGGTCTATTACCTTACTCGTGACCCTACCACCCCCCTCGCAAGAGCTGCGTGGGAGACAGCAAGACACACTCCANTCAATTCCTGGCTAGGCAACATAATCATGTTCGCCCCCACATTGTGGGCGAGGATGATACTGATGACCCATTTCTTCAGTGTCCTCATAGCCAGGGATCAACTTGAACAGGCCCTTGATTGCGAAATCTACGGAGCCTG-----------------------------"/>
<sequence taxon="FJ386758" value="TGTGGCGACGACTTAGTCGTTATCTGTGAGAGTCAGGGAGTCCAGGAGGATGCAGCGAGCCTGAGAGCCTTCACGGAGGCTATGACCAGGTACTCCGCTCCCCCCGGGGACCCCCCCCAACCAGAATACGACTTGGAGCTCATAACATCGTGCTCCTCTAATGTGTCAGTCGCTCACGACGGCGCTGGAAAGAGGGTCTATTACCTTACYCGTGACCCTACCACCCCCCTCGCAAGAGCTGCGTGGGAGACAGCAAGACACACTCCAATCAATTCCTGGCTAGGCAACATAATCATGTTCGCCCCCACATTGTGGGCGAGGATGATACTGATGACCCATTTCTTCAGTGTCCTCATAGCCAGGGATCAACTTGAACAGGCCCTTGATTGCGAAATCTACGGAGCCTGCTACTCCATAGAACCACTGGACCTACCTC"/>
<sequence taxon="FJ386718" value="TGTGGCGACGACTTAGTCGTTATCTGTGAGAGTCAGGGAGTCCAGGAGGATGCAGCGAGCCTGAGAGCCTTCACGGAGGCTATGACCAGGTACTCCGCTCCCCCCGGGGACCCCCCCCAACCAGAATACGACTTGGAGCTCATAACATCGTGCTCCTCTAATGTGTCAGTCGCTCACGACGGCGCTGGAAAGAGGGTCTATTACCTTACTCGTGACCCTACCACCCCCCTCGCAAGAGCTGCGTGGGAGACAGCAAGACACACTCCAATCAATTCCTGGCTAGGCAACATAATCATGTTCGCCCCCACATTGTGGGYGAGGATGATACTGATGACCCATTTCTTCAGTGTCCTCATAGCCAGGGATCAACTTGAACAGGCCCTTGATTGCGAAATCTACGGAGCCTGCTACTCCATAGAACCACTGGACCTACCTC"/>
<sequence taxon="FJ386787" value="TGTGGCGACGACTTAGTCGTTATCTGTGAGAGTCAGGGAGTCCAGGAGGATGCAGCGAGCCTGAGAGCCTTCACGGAGGCTATGACCAGGTACTCCGCTCCCCCCGGGGACCCCCCCCAACCAGAATACGACTTGGAGCTCATAACATCGTGCTCCTCTAATGTGTCAGTCGCTCACGACGGCGCTGGAAAGAGGGTCTATTACCTTACTCGTGACCCTACCACCCCCCTCGCAAGAGCTGCGTGGGAGACAGCAAGACACACTCCAATCAATTCCTGGCTAGGCAACATAATCATGTTCGCCCCCACATTGTGGGCGAGGATGATACTGATGACCCATTTCTTCAGTGTCCTCATAGCCAGGGATCAACTTGAACAGGCCCTTGATTGCGAAATCTACGGAGCCTGCTACTCCATAGAACCACTGGACCTACCTC"/>
<sequence taxon="FJ386783" value="TGTGGCGACGACTTAGTCGTTATCTGTGAGAGTCAGGGAGTCCAGGAGGATGCAGCGAGCCTGAGAGCCTTCACGGAGGCTATGACCAGGTACTCCGCTCCCCCCGGGGACCCCCCCCAACCAGAATACGACTTGGAGCTCATAACATCGTGCTCCTCTAATGTGTCAGTCGCTCACGACGGCGCTGGAAAGAGGGTCTATTACCTTACTCGTGACCCTACCACCCCCCTCGCAAGAGCTGCGTGGGAGACAGCAAGACACACTCCAATCAATTCCTGGCTAGGCAACATAATCATGTTCGCCCCCACATTGTGGGCGAGGATGATACTGATGACCCATTTCTTCAGTGTCCTCATAGCCAGGGATCAACTTGAACAGGCCCTTGATTGCGAAATCTACGGAGCCTGCTACTCCATAGAACCACTGGACCTACCTC"/>
<sequence taxon="FJ386780" value="TGTGGCGACGACTTAGTCGTTATCTGTGAGAGTCAGGGAGTCCAGGAGGATGCAGCGAGCCTGAGAGCCTTCACGGAGGCTATGACCAGGTACTCCGCTCCCCCCGGGGACCCCCCCCAACCAGAATACGACTTGGAGCTCATAACATCGTGCTCCTCTAATGTGTCAGTCGCTCACGACGGCGCTGGAAAGAGGGTCTATTACCTTACTCGTGACCCTACCACCCCCCTCGCAAGAGCTGCGTGGGAGACAGCAAGACACACTCCAATCAATTCCTGGCTAGGCAACATAATCATGTTCGCCCCCACATTGTGGGCGAGGATGATACTGATGACCCATTTCTTCAGTGTCCTCATAGCCAGGGATCAACTTGAACAGGCCCTTGATTGCGAAATCTACGGAGCCTGCTACTCCATAGAACCACTGGACCTACCTC"/>
<sequence taxon="FJ386779" value="TGTGGCGACGACTTAGTCGTTATCTGTGAGAGTCAGGGAGTCCAGGAGGATGCAGCGAGCCTGAGAGCCTTCACGGAGGCTATGACCAGGTACTCCGCTCCCCCCGGGGACCCCCCCCAACCAGAATACGACTTGGAGCTCATAACATCGTGCTCCTCTAATGTGTCAGTCGCTCACGACGGCGCTGGAAAGAGGGTCTATTACCTTACTCGTGACCCTACCACCCCCCTCGCAAGAGCTGCGTGGGAGACAGCAAGACACACTCCAATCAATTCCTGGCTAGGCAACATAATCATGTTCGCCCCCACATTGTGGGCGAGGATGATACTGATGACCCATTTCTTCAGTGTCCTCATAGCCAGGGATCAACTTGAACAGGCCCTTGATTGCGAAATCTACGGAGCCTGCTACTCCATAGAACCACTGGACCTACCTC"/>
<sequence taxon="FJ386756" value="TGTGGCGACGACTTAGTCGTTATCTGTGAGAGTCAGGGAGTCCAGGAGGATGCAGCGAGCCTGAGAGCCTTCACGGAGGCTATGACCAGGTACTCCGCTCCCCCCGGGGACCCCCCCCAACCAGAATACGACTTGGAGCTCATAACATCGTGCTCCTCTAATGTGTCAGTCGCTCACGACGGCGCTGGAAAGAGGGTCTATTACCTTACTCGTGACCCTACCACCCCCCTCGCAAGAGCTGCGTGGGAGACAGCAAGACACACTCCAATCAATTCCTGGCTAGGCAACATAATCATGTTCGCCCCCACATTGTGGGCGAGGATGATACTGATGACCCATTTCTTCAGTGTCCTCATAGCCAGGGATCAACTTGAACAGGCCCTTGATTGCGAAATCTACGGAGCCTGCTACTCCATAGAACCACTGGACCTACCTC"/>
<sequence taxon="FJ386751" value="TGTGGCGACGACTTAGTCGTTATCTGTGAGAGTCAGGGAGTCCAGGAGGATGCAGCGAGCCTGAGAGCCTTCACGGAGGCTATGACCAGGTACTCCGCTCCCCCCGGGGACCCCCCCCAACCAGAATACGACTTGGAGCTCATAACATCGTGCTCCTCTAATGTGTCAGTCGCTCACGACGGCGCTGGAAAGAGGGTCTATTACCTTACTCGTGACCCTACCACCCCCCTCGCAAGAGCTGCGTGGGAGACAGCAAGACACACTCCAATCAATTCCTGGCTAGGCAACATAATCATGTTCGCCCCCACATTGTGGGCGAGGATGATACTGATGACCCATTTCTTCAGTGTCCTCATAGCCAGGGATCAACTTGAACAGGCCCTTGATTGCGAAATCTACGGAGCCTGCTACTCCATAGAACCACTGGACCTACCTC"/>
<sequence taxon="FJ386726" value="TGTGGCGACGACTTAGTCGTTATCTGTGAGAGTCAGGGGGTCCAGGAGGATGCAGCGAGCCTGAGAGCCTTCACGGAGGCTATGACCAGGTACTCCGCTCCCCCCGGGGACCCCCCCCAACCAGAATACGACCTGGAGCTCATAACATCGTGCTCCTCTAATGTGTCAGTCGCTCACGACGGCGCTGGAAAGAGGGTCTATTACCTTACCCGTGACCCTACCACCCCCCTCGCAAGAGCTGCGTGGGAAACAGCAAGACACACTCCAGTCAATTCCTGGCTAGGCAACATAATCATGTTCGCCCCCACATTGTGGGCGAGGATGATACTGATGACCCATTTCTTCAGTGTCCTCATAGCCAGGGATCAACTTGAACAGGCCCTTGATTGCGAAATCTACGGAGCCTGCTACTCCATAGAACCACTGGACCTACCTC"/>
<sequence taxon="FJ386725" value="TGTGGCGACGACTTAGTCGTTATCTGTGAGAGTCAGGGGGTCCAGGAGGATGCAGCGAGCCTGAGAGCCTTCACGGAGGCTATGACCAGGTACTCCGCTCCCCCCGGGGACCCCCCCCAACCAGAATACGACCTGGAGCTCATAACATCGTGCTCCTCTAATGTGTCAGTCGCTCACGACGGCGCTGGAAAGAGGGTCTATTACCTTACCCGTGACCCTACCACCCCCCTCGCAAGAGCTGCGTGGGAAACAGCAAGACACACTCCAGTCAATTCCTGGCTAGGCAACATAATCATGTTCGCCCCCACATTGTGGGCGAGGATGATACTGATGACCCATTTCTTCAGTGTCCTCATAGCCAGGGATCAACTTGAACAGGCCCTTGATTGCGAAATCTACGGAGCCTGCTACTCCATAGAACCACTGGACCTACCTC"/>
<sequence taxon="FJ386721" value="TGTGGCGACGACTTAGTCGTTATCTGTGAGAGTCAGGGGGTCCAGGAGGATGCAGCGAGCCTGAGAGCCTTCACGGAGGCTATGACCAGGTACTCCGCTCCCCCCGGGGACCCCCCCCAACCAGAATACGACCTGGAGCTCATAACATCGTGCTCCTCTAATGTGTCAGTCGCTCACGACGGCGCTGGAAAGAGGGTCTATTACCTTACCCGTGACCCTACCACCCCCCTCGCAAGAGCTGCGTGGGAAACAGCAAGACACACTCCAGTCAATTCCTGGCTAGGCAACATAATCATGTTCGCCCCCACATTGTGGGCGAGGATGATACTGATGACCCATTTCTTCAGTGTCCTCATAGCCAGGGATCAACTTGAACAGGCCCTTGATTGCGAAATCTACGGAGCCTGCTACTCCATAGAACCACTGGACCTACCTC"/>
<sequence taxon="FJ386709" value="TGTGGCGACGACTTAGTCGTTATCTGTGAGAGTCAGGGGGTCCAGGAGGATGCAGCGAGCCTGAGAGCCTTCACGGAGGCTATGACCAGGTACTCCGCTCCCCCCGGGGACCCCCCCCAACCAGAATACGACCTGGAGCTCATAACATCGTGCTCCTCTAATGTGTCAGTCGCTCACGACGGCGCTGGAAAGAGGGTCTATTACCTTACCCGTGACCCTACCACCCCCCTCGCAAGAGCTGCGTGGGAAACAGCAAGACACACTCCAGTCAATTCCTGGCTAGGCAACATAATCATGTTCGCCCCCACATTGTGGGCGAGGATGATACTGATGACCCATTTCTTCAGTGTCCTCATAGCCAGGGATCAACTTGAACAGGCCCTTGATTGCGAAATCTACGGAGCCTGCTACTCCATAGAACCACTGGACCTACCTC"/>
<sequence taxon="FJ386712" value="TGTGGCGACGACTTAGTCGTTATCTGTGAGAGTCAGGGGGTCCAGGAGGATGCAGCGAGCCTGAGAGCCTTCACGGAGGCTATGACCAGGTACTCCGCTCCCCCCGGGGACCCCCCCCAACCAGAATACGACCTGGAGCTCATAACATCGTGTTCCTCCAATGTGTCAGTCGCTCACGACGGCGCTGGAAAGAGGGTCTATTACCTTACCCGTGACCCTACCACCCCCCTCGCAAGAGCTGCGTGGGAAACAGCAAGACACACTCCAGTCAATTCCTGGCTAGGCAACATAATCATGTTCGCCCCCACATTGTGGGCGAGGATGATACTGATGACCCATTTCTTCAGTGTCCTCATAGCCAGGGATCAACTTGAACAGGCCCTTGATTGCGAAATCTACGGAGCTTGCTACTCCATAGAACCACTGGACCTACCTC"/>
<sequence taxon="FJ386835" value="TGTGGCGACGACTTGGTCGTTATCTGTGAAAGCCAGGGAGTCCAGGAGGATGCGGCGAGCCTAAGAGCCTTCACGGAGGCTATGACCAGGTATTCCGCTCCCCCCGGGGACCCTCCCCAACCAGAATACGACTTGGAGCTTATAACATCGTGCTCCTCAAACGTGTCGGTCGCCCACGACGGCGCTGGGAAGAGGGTCTATTACCTGACTCGTGACCCTACAACCCCCCTCGCACGAGCTGCGTGGGAGACAGCAAGACACACTCCAATCAATTCCTGGCTAGGCAACATAATCATGTTTGCCCCCACATTGTGGGCGAGAATGATACTGATGACCCACTTCTTCAGTGTCCTCATAGCCGGGGATCAACTTGAACAGGCCCTTGATTGCGAAATCTGCGGAGCCTGCTACTCCATAGAACCACTGGACCTACCTC"/>
<sequence taxon="FJ386833" value="TGTGGCGACGACTTGGTCGTTATCTGTGAAAGCCAGGGAGTCCAGGAGGATGCGGCGAGCCTAAGAGCCTTCACGGAGGCTATGACCAGGTATTCCGCTCCCCCCGGGGACCCTCCCCAACCAGAATACGACTTGGAGCTTATAACATCGTGCTCCTCAAACGTGTCGGTCGCCCACGACGGCGCTGGGAAGAGGGTCTATTACCTGACTCGTGACCCTACAACCCCCCTCGCACGAGCTGCGTGGGAGACAGCAAGACACACTCCAATCAATTCCTGGCTAGGCAACATAATCATGTTTGCCCCCACATTGTGGGCGAGAATGATACTGATGACCCACTTCTTCAGTGTCCTCATAGCCAGGGATCAACTTGAACAGGCCCTTGATTGCGAAATCTACGGAGCCTGCTACTCCATAGAACCACTGGACCTACCTC"/>
<sequence taxon="FJ386827" value="TGTGGCGACGACTTGGTCGTTATCTGTGAAAGTCAGGGGGTCCAGGAGGATGCGGCGAACCTGAGAGCCTTCACGGAGGCTATGACCAGGTACTCCGCTCCCCCTGGGGACCCTCCCCAGCCAGAATACGACTTGGAGCTCATAACATCGTGCTCCTCTAACGTGTCAGTCGCCCACGACGGCGCTGGAAAGAGGGTCTATTACCTGACTCGTGACCCTACAACCCCCCTCGCACGAGCTGCGTGGGAGACAGCAAGGCACACTCCAATCAATTCCTGGCTAGGCAACATAATTATGTTCGCCCCCACATTGTGGGCGAGAATGATACTGATGACCCACTTCTTCAGTGTCCTCATAGCCAGGGATCAACTCGAACAGGCCCTTGATTGTGAGATCTACGGAGCCTGCTACTCCATAGAACCACTGGACCTACCTC"/>
<sequence taxon="FJ386836" value="TGTGGCGACGACTTGGTCGTTATCTGTGAAAGCCAGGGAGTCCAGGAAGATGCGGCGAGCCTGAGAGCCTTCACGGAGGCTATGACCAGGTACTCCGCTCCCCCCGGGGACCCTCCCCAACCAGAATACGACTTGGAGCTCATAACATCGTGCTCCTCTAACGTGTCAGTCGCCCACGACGGCGCTGGAAAGAGGGTCTATTACCTGACTCGTGACCCTACAACCCCCCTCGCACGAGCTGCGTGGGAGACAGCAAGACACACTCCAATCAATTCCTGGCTAGGCAACATAATTATGTTTGCCCCCACATTGTGGGCGAGAATGATACTGATGACCCACTTCTTCAGTGTCCTCATAGCCAGGGATCAACTTGAACAGGCCCTTGATTGCGAAATCTACGGAGCCTGCTACTCCATAGAACCACTGGATCTACCTC"/>
<sequence taxon="FJ386834" value="TGTGGCGACGACTTGGTCGTTATCTGTGAAAGTCAGGGAGTCCACCAGGATGCGGCGAGCCTGAGAGCCTTCACGGAGGCTATGACCAGGTACTCCGCTCCCCCCGGGGACCCTCCCCAACCAGAATACGACTTGGAGCTCATAACATCGTGCTCCTCTAACGTGTCAGTCGCCCACGACGGCGCTGGAAAGAGGGTCTATTACCTGACTCGTGACCCTACAACCCCCCTCGCACGAGCTGCGTGGGAGACAGCAAGACACACTCCAATCAATTCCTGGCTAGGCAACATAATTATGTTCGCCCCCACATTGTGGGTGAGAATGGTACTGATGACCCACTTCTTCAGTGTCCTCATAGCCAGGGATCAACTTGAACAGGCCCTTGATTGCGAGATCTACGGAGCCTGCTACTCCATAGAACCACTGGACCTACCTC"/>
<sequence taxon="FJ386832" value="TGTGGCGACGACTTGGTCGTTATCTGTGAAAGTCAGGGAGTCAAGGAGGATGCGGCGAGCCTGAGAGCCTTCACGGAGGCTATGACCAGGTACTCCGCTCCCCCCGGGGACCCTCCCCAACCAGAATACGACTTGGAGCTCATAACATCGTGCTCCTCTAACGTGTCAGTCGCCCACGACGGCGCTGGAAAGAGGGTCTATTACCTGACTCGTGACCCTACAACCCCCCTCGCACGAGCTGCGTGGGAGACAGCAAGACACACTCCAATCAATTCCTGGCTAGGCAACATAATTATGTTCGCCCCCACATTGTGGGCGAGAATGATACTGATCACCCACTTCTTCAGTGTCCTCATAGCCAGGGATCAACTTGAACAGGCCCTTGATTGCGAGATCTACGGAGCCTGCTACTCCATAGAACCACTGGACCTACCTC"/>
</alignment>


   <traitSet spec='TraitSet' id='typeTraitSet'
 	  traitname="type"
 	  value="FJ386839=0,
FJ386828=0,
DQ898009=2,
FJ386838=0,
FJ386829=0,
FJ386842=0,
FJ386840=0,
FJ386841=0,
FJ386831=0,
FJ386745=3,
FJ386774=3,
FJ386762=3,
FJ386789=3,
FJ386768=3,
DQ898021=2,
DQ898011=2,
FJ386716=1,
FJ386694=2,
FJ386693=2,
DQ897987=2,
DQ897985=2,
FJ386837=0,
FJ386770=3,
FJ386728=1,
FJ386724=1,
FJ386723=1,
FJ386720=1,
FJ386715=1,
FJ386843=0,
FJ386777=3,
FJ386713=1,
FJ386729=1,
FJ386727=1,
DQ898008=2,
DQ898001=2,
FJ386754=3,
DQ898025=2,
FJ386710=1,
DQ897984=2,
FJ386719=1,
DQ897992=2,
DQ898000=2,
FJ386766=3,
DQ897996=2,
FJ386702=2,
FJ386692=2,
FJ386697=2,
FJ386696=2,
FJ386691=2,
FJ386701=2,
DQ897998=2,
DQ897995=2,
DQ897997=2,
FJ386706=2,
FJ386830=0,
FJ386755=3,
DQ897976=2,
FJ386738=3,
FJ386806=3,
FJ386765=3,
FJ386793=3,
FJ386769=3,
DQ897994=2,
FJ386764=3,
FJ386733=3,
FJ386802=3,
FJ386782=3,
FJ386759=3,
FJ386752=3,
FJ386732=3,
FJ386737=3,
FJ386813=3,
FJ386797=3,
FJ386776=3,
FJ386736=3,
FJ386788=3,
FJ386753=3,
FJ386772=3,
FJ386747=3,
FJ386704=2,
FJ386703=2,
FJ386700=2,
FJ386748=3,
FJ386742=3,
FJ386796=3,
FJ386784=3,
FJ386735=3,
DQ898010=2,
FJ386816=3,
FJ386807=3,
FJ386800=3,
FJ386791=3,
FJ386761=3,
FJ386771=3,
FJ386757=3,
FJ386763=3,
FJ386743=3,
FJ386798=3,
FJ386758=3,
FJ386718=1,
FJ386787=3,
FJ386783=3,
FJ386780=3,
FJ386779=3,
FJ386756=3,
FJ386751=3,
FJ386726=1,
FJ386725=1,
FJ386721=1,
FJ386709=1,
FJ386712=1,
FJ386835=0,
FJ386833=0,
FJ386827=0,
FJ386836=0,
FJ386834=0,
FJ386832=0">    
    <taxa spec='TaxonSet' alignment='@alignment'/>
  </traitSet>
   
  <traitSet spec='TraitSet' id='timeTraitSet'
 	    traitname="date-forward"
 	    value="FJ386839=2006,
FJ386828=2005,
DQ898009=2005,
FJ386838=2006,
FJ386829=2004,
FJ386842=2005,
FJ386840=2006,
FJ386841=2007,
FJ386831=2006,
FJ386745=2003,
FJ386774=2003,
FJ386762=2004,
FJ386789=1999,
FJ386768=1997,
DQ898021=1996,
DQ898011=2003,
FJ386716=2005,
FJ386694=2007,
FJ386693=2006,
DQ897987=2005,
DQ897985=2005,
FJ386837=2006,
FJ386770=1999,
FJ386728=2005,
FJ386724=2005,
FJ386723=2006,
FJ386720=2005,
FJ386715=2006,
FJ386843=2005,
FJ386777=2003,
FJ386713=2005,
FJ386729=2006,
FJ386727=2005,
DQ898008=2005,
DQ898001=2005,
FJ386754=2003,
DQ898025=1988,
FJ386710=2006,
DQ897984=2004,
FJ386719=2005,
DQ897992=2004,
DQ898000=2005,
FJ386766=2004,
DQ897996=2004,
FJ386702=2003,
FJ386692=2006,
FJ386697=2007,
FJ386696=2007,
FJ386691=2006,
FJ386701=2003,
DQ897998=2003,
DQ897995=2002,
DQ897997=2004,
FJ386706=2007,
FJ386830=2006,
FJ386755=2003,
DQ897976=1996,
FJ386738=2002,
FJ386806=2004,
FJ386765=2003,
FJ386793=2004,
FJ386769=2002,
DQ897994=2003,
FJ386764=2003,
FJ386733=2003,
FJ386802=2003,
FJ386782=2003,
FJ386759=2003,
FJ386752=2003,
FJ386732=2003,
FJ386737=2002,
FJ386813=2004,
FJ386797=2002,
FJ386776=2004,
FJ386736=2005,
FJ386788=2003,
FJ386753=2003,
FJ386772=2002,
FJ386747=2003,
FJ386704=2003,
FJ386703=2003,
FJ386700=2003,
FJ386748=2003,
FJ386742=2003,
FJ386796=2003,
FJ386784=2004,
FJ386735=2003,
DQ898010=2006,
FJ386816=2005,
FJ386807=2005,
FJ386800=2001,
FJ386791=2000,
FJ386761=2004,
FJ386771=2003,
FJ386757=2003,
FJ386763=2004,
FJ386743=2003,
FJ386798=2002,
FJ386758=2002,
FJ386718=2005,
FJ386787=2004,
FJ386783=2004,
FJ386780=2002,
FJ386779=2003,
FJ386756=2003,
FJ386751=2003,
FJ386726=2005,
FJ386725=2006,
FJ386721=2005,
FJ386709=2005,
FJ386712=2005,
FJ386835=2007,
FJ386833=2006,
FJ386827=2006,
FJ386836=2007,
FJ386834=2007,
FJ386832=2004">
    <taxa spec='TaxonSet' alignment='@alignment'/>
  </traitSet>

	 
  <!-- Molecular evolution model -->

  <siteModel spec="SiteModel" id="siteModel" gammaCategoryCount="4">
    <mutationRate spec="RealParameter" id="mutationRate" value="0.003"/>
    <shape spec="RealParameter" id="gammaShape" value="1.0" lower="0.0" upper="1000.0"/>
    <proportionInvariant spec="RealParameter"
			 id="proportionInvariant" lower="0.0" upper="1.0" value="0.0"/>
    <substModel spec="GTR" id="gtr">
      <rateAG spec="RealParameter" id="rateAG" lower="0.0" value="1.0"/>
      <rateAC spec="RealParameter" id="rateAC" lower="0.0" upper="100.0" value="1.0"/>
      <rateGT spec="RealParameter" id="rateGT" lower="0.0" upper="100.0" value="1.0"/>
      <rateAT spec="RealParameter" id="rateAT" lower="0.0" upper="100.0" value="1.0"/>
      <rateCG spec="RealParameter" id="rateCG" lower="0.0" upper="100.0" value="1.0"/>
      <rateCT spec="RealParameter" id="rateCT" lower="0.0" upper="100.0" value="1.0"/>

      <frequencies estimate="true" id="freqs" spec="Frequencies">
	<frequencies spec="RealParameter" id="freqParameter"
		     value='0.25' dimension='4' lower="0." upper="1."/>
      </frequencies>

    </substModel>
  </siteModel>

  
  <!-- Migration model -->
  <migrationModel spec='MigrationModel' id='migModel'>
    <rateMatrix spec='RealParameter' value="0.05"  dimension="12" id="rateMatrix" lower="0.0"/>
    <popSizes spec='RealParameter' value="1.0" dimension="4" id="popSizes"/>
  </migrationModel>
  
  <!-- Parameter priors -->
  <input spec='CompoundDistribution' id='parameterPriors'>

    <distribution spec="beast.math.distributions.Prior" x="@mutationRate">
      <distr spec="LogNormalDistributionModel" M="0.0" S="2.0"/>
    </distribution>
    <distribution spec="beast.math.distributions.Prior" x="@gammaShape">
      <distr spec="Exponential" mean="1.0"/>
    </distribution>
    <distribution spec="beast.math.distributions.Prior" x="@rateAC">
      <distr spec="Gamma" alpha="0.05" beta="10.0"/>
    </distribution>
    <distribution spec="beast.math.distributions.Prior" x="@rateGT">
      <distr spec="Gamma" alpha="0.05" beta="10.0"/>
    </distribution>
    <distribution spec="beast.math.distributions.Prior" x="@rateAT">
      <distr spec="Gamma" alpha="0.05" beta="10.0"/>
    </distribution>
    <distribution spec="beast.math.distributions.Prior" x="@rateCG">
      <distr spec="Gamma" alpha="0.05" beta="10.0"/>
    </distribution>
    <distribution spec="beast.math.distributions.Prior" x="@rateCT">
      <distr spec="Gamma" alpha="0.05" beta="10.0"/>
    </distribution>
    <!-- (Implied uniform mean on nucleotide frequencies.) -->

     <distribution spec='beast.math.distributions.Prior' x="@rateMatrix">
       <distr spec='LogNormalDistributionModel' M="0.0" S="1.0"/>
     </distribution>
    <distribution spec='beast.math.distributions.Prior' x="@popSizes">
      <distr spec="LogNormalDistributionModel"  M="0.0" S="1.0"/>
    </distribution>

  </input>
  
  <!-- Probability of sequence data given tree -->
  <input spec='TreeLikelihood' id="treeLikelihood">
    <data idref="alignment"/>
    <tree idref="tree"/>
    <siteModel idref='siteModel'/>
  </input>
  
  <!-- Probability of tree given migration rates and population sizes -->
  <input spec='StructuredCoalescentTreeDensity' id='treePrior'>
    <multiTypeTree idref="tree"/>
    <migrationModel idref="migModel"/>
  </input>
  
  <run spec="MCMC" id="mcmc" chainLength="300000000" storeEvery="10000">
    
    <!-- Initial Tree -->

    <init spec='StructuredCoalescentMultiTypeTree' id='tree'
 	  nTypes="4">
      <migrationModel spec='MigrationModel'>
	<rateMatrix spec='RealParameter' value="0.05" dimension="12"/>
	<popSizes spec='RealParameter' value="1.0" dimension="4"/>
      </migrationModel>
      <trait idref='typeTraitSet'/>
      <trait idref='timeTraitSet'/>
    </init>
    

    <!-- State -->

    <state>
      <stateNode idref="tree"/>

      <stateNode idref="rateMatrix"/>
      <stateNode idref="popSizes"/>

      <stateNode idref="mutationRate"/>            
      <stateNode idref="rateAC"/>
      <stateNode idref="rateGT"/>
      <stateNode idref="rateAT"/>
      <stateNode idref="rateCG"/>
      <stateNode idref="rateCT"/>
      <stateNode idref="freqParameter"/>
      <stateNode idref="gammaShape"/>
      <stateNode idref="proportionInvariant"/>
    </state>
    

    <!-- Target distribution -->

    <distribution spec='CompoundDistribution' id='posterior'>
      <distribution idref="treeLikelihood"/>
      <distribution idref='treePrior'/>
      <distribution idref="parameterPriors"/>
    </distribution>
    

    <!-- Parameter scaling operators -->    

    <operator spec='ScaleOperator'
	      scaleFactor="0.75" weight="0.1" parameter="@rateAC"/>
    <operator spec='ScaleOperator'
	      scaleFactor="0.75" weight="0.1" parameter="@rateAT"/>
    <operator spec='ScaleOperator'
	      scaleFactor="0.75" weight="0.1" parameter="@rateCG"/>
    <operator spec='ScaleOperator'
	      scaleFactor="0.75" weight="0.1" parameter="@rateCT"/>
    <operator spec='ScaleOperator'
	      scaleFactor="0.75" weight="0.1" parameter="@rateGT"/>
    <operator spec='ScaleOperator'
	      scaleFactor="0.75" weight="0.1" parameter="@gammaShape"/>
    <operator spec="DeltaExchangeOperator"
	      delta="0.01" id="FrequenciesExchanger"
	      weight="0.1" parameter="@freqParameter"/>
    <operator spec="RealRandomWalkOperator"
	      windowSize="0.01" weight="0.1" parameter="@proportionInvariant"/>

    <operator spec="ScaleOperator" id="mutationRateScaler"
	      parameter="@mutationRate" scaleFactor="0.8" weight="1"/>
    
    <operator spec='ScaleOperator' id='RateScaler'
 	      parameter="@rateMatrix"
 	      scaleFactor="0.8" weight="1"/>
 
     <operator spec="ScaleOperator" id="PopSizeScaler"
 	      parameter="@popSizes" scaleFactor="0.8" weight="1"/>

     <operator spec='ScaleOperator' id='RateScalerTogether'
	       parameter="@rateMatrix"
	       scaleFactor="0.8"
	       scaleAll="true"
	       degreesOfFreedom="0" weight="1"/>


     <!-- Multi-type tree operators -->

    <operator spec="NodeRetype" id="NR"
 	      weight="10" multiTypeTree="@tree"
 	      migrationModel="@migModel"/>

     
     <operator spec="NodeShiftRetype" id="NSR1"
               weight="10" multiTypeTree="@tree"
	       rootScaleFactor="0.8"
               migrationModel="@migModel" rootOnly="true"/>
               
     <operator spec="NodeShiftRetype" id="NSR2"
               weight="10" multiTypeTree="@tree"
               migrationModel="@migModel" noRoot="true"/>
     

     <operator spec="MultiTypeTreeScale" id="MTTS"
 	      weight="10" multiTypeTree="@tree"
 	      scaleFactor="0.98" useOldTreeScaler="true">
         
       <parameter idref="popSizes"/>         
       <parameterInverse idref="mutationRate"/>
       <parameterInverse idref="rateMatrix"/>
     </operator>

     <operator spec="MultiTypeTreeScale" id="MTTS2"
	       weight="10" multiTypeTree="@tree"
	       scaleFactor="0.98" useOldTreeScaler="false"/>

     <operator spec="TypedWilsonBalding" id="CWB"
 	      weight="10" multiTypeTree="@tree"
 	      migrationModel="@migModel" alpha="0.2"/>

     <operator spec='TypedSubtreeExchange' id='STX'
 	      weight="10" multiTypeTree="@tree"
 	      migrationModel="@migModel"/>

     <!-- Loggers -->

     <logger logEvery="1000" fileName="HCV_SC.log">
       <model idref='posterior'/>
       <log idref="posterior"/>
       <log idref="treeLikelihood"/>
       <log idref="treePrior"/>
       <log idref="migModel"/>
       <log idref="mutationRate"/>
       <log idref="rateAC"/>
       <log idref="rateGT"/>
       <log idref="rateAT"/>
       <log idref="rateCG"/>
       <log idref="rateCT"/>
       <log idref="freqParameter"/>
       <log idref="gammaShape"/>
       <log idref="proportionInvariant"/>
       <log spec='beast.evolution.tree.TreeHeightLogger' tree='@tree'/>
       <log spec='beast.evolution.tree.TreeLengthLogger' tree='@tree'/>  
       <log spec="TypeChangeCounts" multiTypeTree="@tree" id="typeChangeCounts"/>
       <log spec="Sum" arg="@typeChangeCounts" id="totalTypeChangeCounts"/>
       <log spec='beast.evolution.tree.TreeRootTypeLogger' multiTypeTree="@tree"/>
     </logger>

     <logger logEvery="10000" fileName="HCV_SC.trees" mode="tree">
       <log idref="tree"/>
     </logger>

     <logger logEvery="10000">
       <model idref='posterior'/>
       <log idref="posterior"/>
       <log idref="mutationRate"/>
       <log spec='beast.evolution.tree.TreeHeightLogger' tree='@tree'/>
       <log idref="totalTypeChangeCounts"/>
       <ESS spec='ESS' name='log' arg="@treePrior"/>
     </logger>
   </run>  
   
</beast>
